# Supplementary material for: Molecular basis of the phosphorothioation-sensing antiphage defense system IscS–DndBCDE–DndI
Source: Nucleic Acids Res. 2024 Nov 29;52(22):13594–604. doi: 10.1093/nar/gkae1133 (PMC11662687; doi:10.1093/nar/gkae1133)
Supplement: gkae1133_Supplemental_Files [file gkae1133_supplemental_files.zip]

Archive with 2 entries (2 files):
- Tang et al_Supplementary Data 20241018.pdf
- Tang et al_Supplementary Table S4.xlsx
