# Supplementary material for: Molecular basis of the phosphorothioation-sensing antiphage defense system IscS–DndBCDE–DndI
Source: Nucleic Acids Res. 2024 Nov 29;52(22):13594–604. doi: 10.1093/nar/gkae1133 (PMC11662687; doi:10.1093/nar/gkae1133)
Supplement: gkae1133_Supplemental_Files [file gkae1133_supplemental_files.zip › Tang et al_Supplementary Table S4.xlsx]

## Sheet: DndBCD
genome_id	orgnism	locus_tag	location	DndB	locus_tag	location	DndC	locus_tag	location	DndD	locus_tag	location
NZ_CP090614.1	Vibrio pelagius strain WXL662 chromosome 1	LZI70_RS03920	914428:915508	DNA sulfur modification protein DndB	LZI70_RS03925	915504:917331	DNA phosphorothioation system sulfurtransferase DndC	LZI70_RS03930	917339:919349	DNA sulfur modification protein DndD
NZ_CP022101.1	Vibrio anguillarum strain JLL237 chromosome 1	CEJ46_RS03910	831520:832600	DNA sulfur modification protein DndB	CEJ46_RS03905	829889:831524	DNA phosphorothioation system sulfurtransferase DndC	CEJ46_RS03900	827877:829881	DNA sulfur modification protein DndD
NZ_CP013049.1	Mycobacteroides abscessus strain NOV0213 chromosome	AOY11_RS04790	974480:975623	DNA sulfur modification protein DndB	AOY11_RS04795	975623:977162	DNA phosphorothioation system sulfurtransferase DndC	AOY11_RS04800	977176:979135	DNA sulfur modification protein DndD
NZ_CP099887.1	Escherichia albertii strain 208_2_GWG_B chromosome	NIZ18_RS19755	4051428:4052514	DNA sulfur modification protein DndB	NIZ18_RS19760	4052510:4054145	DNA phosphorothioation system sulfurtransferase DndC	NIZ18_RS19765	4054134:4056135	DNA sulfur modification protein DndD
NZ_AP019654.1	Vibrio panuliri strain JCM 19500 chromosome 1	GZK95_RS05175	1134942:1136022	DNA sulfur modification protein DndB	GZK95_RS05170	1133122:1134946	DNA phosphorothioation system sulfurtransferase DndC	GZK95_RS05165	1131104:1133114	DNA sulfur modification protein DndD
NZ_CP084058.1	Nonomuraea gerenzanensis strain L70 chromosome	LCN96_RS51215	11007347:11008481	DNA sulfur modification protein DndB	LCN96_RS51210	11005827:11007351	DNA phosphorothioation system sulfurtransferase DndC	LCN96_RS51205	11003852:11005841	DNA sulfur modification protein DndD
NZ_CP056297.1	Klebsiella pneumoniae strain RHBSTW-00852 chromosome	HV298_RS22095	4544974:4546060	DNA sulfur modification protein DndB	HV298_RS22090	4543355:4544978	DNA phosphorothioation system sulfurtransferase DndC	HV298_RS22085	4541353:4543354	DNA sulfur modification protein DndD
NZ_CP007032.1	Desulfitobacterium metallireducens DSM 15288 chromosome	DESME_RS02400	490626:491682	DNA sulfur modification protein DndB	DESME_RS02395	489130:490630	DNA phosphorothioation system sulfurtransferase DndC	DESME_RS02390	487182:489126	DNA sulfur modification protein DndD
NZ_CP013932.1	Alteromonas sp. Mac1 chromosome	AV939_RS00420	88371:89463	DNA sulfur modification protein DndB	AV939_RS00425	89459:91157	DNA phosphorothioation system sulfurtransferase DndC	AV939_RS00430	91156:93127	DNA sulfur modification protein DndD
NZ_CP073360.1	Escherichia coli strain EC11 chromosome	KDN44_RS20280	4235981:4237067	DNA sulfur modification protein DndB	KDN44_RS20285	4237063:4238698	DNA phosphorothioation system sulfurtransferase DndC	KDN44_RS20290	4238687:4240688	DNA sulfur modification protein DndD
NZ_AP017308.1	Leptolyngbya sp. NIES-3755 DNA	LEP3755_RS21930	4495415:4496492	DNA sulfur modification protein DndB	LEP3755_RS21940	4496914:4498474	DNA phosphorothioation system sulfurtransferase DndC	LEP3755_RS21970	4503504:4504725	phosphoadenosine phosphosulfate reductase family protein	LEP3755_RS21910	4489991:4492064	AAA family ATPase	LEP3755_RS21945	4498470:4500432	DNA sulfur modification protein DndD
NZ_CP051429.1	Dickeya dianthicola strain 67-19 chromosome	HGI48_RS08380	1801512:1802598	DNA sulfur modification protein DndB	HGI48_RS08375	1799881:1801516	DNA phosphorothioation system sulfurtransferase DndC	HGI48_RS08370	1797891:1799892	DNA sulfur modification protein DndD
NC_010551.1	Burkholderia ambifaria MC40-6 chromosome 1	BAMMC406_RS00065	16181:17309	DNA sulfur modification protein DndB	BAMMC406_RS00060	14730:16179	DNA phosphorothioation system sulfurtransferase DndC	BAMMC406_RS00030	6694:8713	AAA family ATPase	BAMMC406_RS00055	12743:14726	DNA sulfur modification protein DndD
NZ_CP103373.1	Massilia sp. H6 plasmid unnamed2	NRS07_RS19900	6638:7736	DNA sulfur modification protein DndB	NRS07_RS19905	7725:9321	DNA phosphorothioation system sulfurtransferase DndC	NRS07_RS19910	9324:11310	DNA sulfur modification protein DndD
NZ_CAAAFT010000010.1	Candidatus Protofrankia californiensis isolate Dd1 Dg nod	DD1DGNOD_RS00425	9179:10304	DNA sulfur modification protein DndB	DD1DGNOD_RS00420	7623:9084	DNA phosphorothioation system sulfurtransferase DndC	DD1DGNOD_RS00415	5578:7627	DNA sulfur modification protein DndD
NZ_CP119137.1	Salmonella enterica subsp. enterica serovar Goldcoast isolate Sal02792 chromosome	P0D85_RS20290	3975990:3977076	DNA sulfur modification protein DndB	P0D85_RS20295	3977072:3978707	DNA phosphorothioation system sulfurtransferase DndC	P0D85_RS20300	3978696:3980706	DNA sulfur modification protein DndD
NZ_CP032989.1	Escherichia coli strain W2-5 chromosome	D9V55_RS21190	4272890:4273976	DNA sulfur modification protein DndB	D9V55_RS21195	4273972:4275607	DNA phosphorothioation system sulfurtransferase DndC	D9V55_RS21200	4275596:4277597	DNA sulfur modification protein DndD
NZ_CP026981.1	Pectobacterium parmentieri strain IFB5485 chromosome	C5E21_RS02640	541480:542566	DNA sulfur modification protein DndB	C5E21_RS02635	539849:541484	DNA phosphorothioation system sulfurtransferase DndC	C5E21_RS02630	537859:539860	DNA sulfur modification protein DndD
NZ_CP060844.1	Salmonella enterica strain 770 chromosome	IAR33_RS07725	1620787:1621873	DNA sulfur modification protein DndB	IAR33_RS07720	1619156:1620791	DNA phosphorothioation system sulfurtransferase DndC	IAR33_RS07715	1617157:1619167	DNA sulfur modification protein DndD
NZ_LR890270.1	Escherichia coli isolate MINF_7C-sc-2280452 chromosome 1	JMW01_RS18575	3944026:3945112	DNA sulfur modification protein DndB	JMW01_RS18580	3945108:3946743	DNA phosphorothioation system sulfurtransferase DndC	JMW01_RS18585	3946732:3948733	DNA sulfur modification protein DndD
NZ_CP019413.1	Salmonella enterica subsp. enterica serovar Krefeld str. SA20030536 chromosome	LFZ24_RS24195	4802067:4803153	DNA sulfur modification protein DndB	LFZ24_RS24200	4803149:4804784	DNA phosphorothioation system sulfurtransferase DndC	LFZ24_RS24205	4804780:4806778	DNA sulfur modification protein DndD
NC_015425.1	Clostridium botulinum BKT015925	CBC4_RS10300	2242923:2244009	DNA sulfur modification protein DndB	CBC4_RS10310	2245614:2247774	AAA family ATPase	CBC4_RS10305	2244011:2245613	DNA phosphorothioation system sulfurtransferase DndC
NZ_CP053582.1	Salmonella enterica subsp. VII serovar 1	HPG81_RS11680	2458193:2459279	DNA sulfur modification protein DndB	HPG81_RS11655	2451060:2452254	DGQHR domain-containing protein	HPG81_RS11675	2456565:2458197	DNA phosphorothioation system sulfurtransferase DndC	HPG81_RS11670	2454568:2456569	DNA sulfur modification protein DndD
NZ_CP009847.1	Vibrio parahaemolyticus strain FORC_004 chromosome 1	FORC4_RS00080	19757:20837	DNA sulfur modification protein DndB	FORC4_RS00075	18129:19761	DNA phosphorothioation system sulfurtransferase DndC	FORC4_RS00070	16102:18121	DNA sulfur modification protein DndD
NZ_CP044069.1	Vibrio vulnificus strain FDAARGOS_663 chromosome 2	FOB71_RS18350	2212539:2213619	DNA sulfur modification protein DndB	FOB71_RS18355	2213615:2215247	DNA phosphorothioation system sulfurtransferase DndC	FOB71_RS18360	2215255:2217265	DNA sulfur modification protein DndD	FOB71_RS18375	2218216:2220238	AAA family ATPase
NZ_CP102368.1	Aeromonas dhakensis strain BC18 chromosome	NRZ32_RS04320	926566:927658	DNA sulfur modification protein DndB	NRZ32_RS04315	924905:926570	DNA phosphorothioation system sulfurtransferase DndC	NRZ32_RS04310	922929:924909	DNA sulfur modification protein DndD
NZ_CH724130.1	Candidatus Pelagibacter ubique HTCC1002 scf_1099314759170	PU1002_RS00480	73128:74214	DNA sulfur modification protein DndB	PU1002_RS00485	74203:75688	DNA phosphorothioation system sulfurtransferase DndC	PU1002_RS00490	75687:77652	DNA sulfur modification protein DndD
NZ_CP113493.1	Escherichia coli strain GTEN_97 chromosome	E5R32_RS05215	1072316:1073402	DNA sulfur modification protein DndB	E5R32_RS05210	1070685:1072320	DNA phosphorothioation system sulfurtransferase DndC	E5R32_RS05205	1068695:1070696	DNA sulfur modification protein DndD
NZ_CP094933.1	Paraclostridium bifermentans strain HD0315_2 chromosome	MTR78_RS05310	1124748:1126908	AAA family ATPase	MTR78_RS05315	1126897:1128361	DNA phosphorothioation system sulfurtransferase DndC
NZ_CP103633.1	Escherichia coli strain 2900 chromosome	M5S90_RS04045	847339:848425	DNA sulfur modification protein DndB	M5S90_RS04050	848421:850056	DNA phosphorothioation system sulfurtransferase DndC	M5S90_RS04055	850045:852046	DNA sulfur modification protein DndD
NZ_CP035191.1	Bacillus subtilis strain SRCM104011 chromosome	EQJ84_RS01725	312735:313830	DNA sulfur modification protein DndB	EQJ84_RS01720	311161:312733	DNA phosphorothioation system sulfurtransferase DndC	EQJ84_RS01715	309148:311143	DNA sulfur modification protein DndD
NZ_CP118270.1	Paenibacillus marchantiae strain BMpBG1 chromosome	PTQ21_RS10055	2221832:2222933	DNA sulfur modification protein DndB	PTQ21_RS10050	2220338:2221757	DNA phosphorothioation system sulfurtransferase DndC	PTQ21_RS10045	2218314:2220321	DNA sulfur modification protein DndD
NC_021591.1	Serratia plymuthica 4Rx13	SOD_RS05110	1115573:1116659	DNA sulfur modification protein DndB	SOD_RS05105	1113942:1115577	DNA phosphorothioation system sulfurtransferase DndC	SOD_RS05100	1111952:1113953	DNA sulfur modification protein DndD
NZ_CP101649.1	Streptomyces sp. CRLD-Y-1 chromosome	NNW98_RS16410	3668413:3669553	DNA sulfur modification protein DndB	NNW98_RS16415	3669549:3671148	DNA phosphorothioation system sulfurtransferase DndC	NNW98_RS16420	3671134:3673165	DNA sulfur modification protein DndD	NNW98_RS16440	3675953:3678032	AAA family ATPase
NZ_CP040700.1	Salmonella enterica subsp. enterica serovar Saintpaul strain 5 isolate CFSAN047351 chromosome	EA485_RS19835	4060611:4061697	DNA sulfur modification protein DndB	EA485_RS19840	4061693:4063328	DNA phosphorothioation system sulfurtransferase DndC	EA485_RS19845	4063317:4065327	DNA sulfur modification protein DndD
NC_012483.1	Acidobacterium capsulatum ATCC 51196	ACP_RS15135	3683414:3684494	DNA sulfur modification protein DndB	ACP_RS15130	3681879:3683418	DNA phosphorothioation system sulfurtransferase DndC	ACP_RS15125	3679925:3681893	DNA sulfur modification protein DndD
NZ_CP080260.1	Escherichia coli strain 135 chromosome	KZ312_RS06415	1385047:1386133	DNA sulfur modification protein DndB	KZ312_RS06420	1386129:1387764	DNA phosphorothioation system sulfurtransferase DndC	KZ312_RS06425	1387753:1389754	DNA sulfur modification protein DndD
NZ_CP100682.1	Salmonella enterica subsp. enterica serovar Goldcoast strain R18.0450 chromosome	FC623_RS18810	3929915:3931001	DNA sulfur modification protein DndB	FC623_RS18815	3930997:3932632	DNA phosphorothioation system sulfurtransferase DndC	FC623_RS18820	3932621:3934631	DNA sulfur modification protein DndD
NZ_OU997945.1	Clostridium neonatale isolate 250_09 chromosome CNEO	LQ225_RS12630	2657043:2658141	DNA sulfur modification protein DndB	LQ225_RS12635	2658133:2659771	DNA phosphorothioation system sulfurtransferase DndC	LQ225_RS12640	2659760:2661920	DNA sulfur modification protein DndD
NZ_CP043661.1	Kribbella qitaiheensis strain SPB151 chromosome	F1D05_RS13375	2917682:2918780	DNA sulfur modification protein DndB	F1D05_RS13370	2916159:2917686	DNA phosphorothioation system sulfurtransferase DndC	F1D05_RS13345	2909758:2911816	AAA family ATPase	F1D05_RS13365	2914183:2916163	DNA sulfur modification protein DndD
NZ_CP091611.1	Salmonella enterica strain 1795 chromosome	L5512_RS19070	3966869:3967955	DNA sulfur modification protein DndB	L5512_RS19075	3967951:3969586	DNA phosphorothioation system sulfurtransferase DndC	L5512_RS19080	3969575:3971585	DNA sulfur modification protein DndD
NC_009662.1	Nitratiruptor sp. SB155-2	NIS_RS08930	1694905:1696894	AAA family ATPase	NIS_RS08935	1696883:1698203	DNA phosphorothioation system sulfurtransferase DndC	NIS_RS08910	1690221:1692276	AAA family ATPase
NZ_AP018255.1	Calothrix sp. NIES-4071 DNA	CDC41_RS08200	1952795:1954139	DGQHR domain-containing protein	CDC41_RS08165	1946952:1948572	DNA phosphorothioation system sulfurtransferase DndC	CDC41_RS08130	1940364:1942437	AAA family ATPase	CDC41_RS08170	1948679:1950665	DNA sulfur modification protein DndD
NZ_AP023219.2	Escherichia coli strain M505 chromosome	EPG46_RS14385	3022315:3023401	DNA sulfur modification protein DndB	EPG46_RS14380	3020684:3022319	DNA phosphorothioation system sulfurtransferase DndC	EPG46_RS14375	3018694:3020695	DNA sulfur modification protein DndD
NZ_CP008953.1	Amycolatopsis japonica strain DSM 44213 chromosome	AJAP_RS03405	677619:678774	DNA sulfur modification protein DndB	AJAP_RS03410	678770:680318	DNA phosphorothioation system sulfurtransferase DndC	AJAP_RS03435	686138:688199	AAA family ATPase	AJAP_RS03415	680314:682291	DNA sulfur modification protein DndD
NZ_CP045388.1	Ruegeria sp. THAF33 plasmid pTHAF33_d	FIU92_RS22460	35211:36318	DNA sulfur modification protein DndB	FIU92_RS22465	36314:37775	DNA phosphorothioation system sulfurtransferase DndC	FIU92_RS22505	47743:49795	AAA family ATPase	FIU92_RS22470	37771:39721	DNA sulfur modification protein DndD
NZ_CP038001.1	Pseudomonas sp. SXM-1 chromosome	DCC84_RS11210	2356860:2357949	DNA sulfur modification protein DndB	DCC84_RS11205	2355245:2356868	DNA phosphorothioation system sulfurtransferase DndC	DCC84_RS11200	2353234:2355244	DNA sulfur modification protein DndD
NZ_CP053664.1	Vibrio fluvialis strain A8 chromosome 1	HPK20_RS03560	765861:766941	DNA sulfur modification protein DndB	HPK20_RS03555	764233:765865	DNA phosphorothioation system sulfurtransferase DndC	HPK20_RS03550	762215:764225	DNA sulfur modification protein DndD
NZ_CP065800.1	Butyrivibrio fibrisolvens strain ASCUSDY19 chromosome 1	I7804_RS08880	2167570:2168632	DNA sulfur modification protein DndB	I7804_RS08885	2168636:2170178	DNA phosphorothioation system sulfurtransferase DndC	I7804_RS08895	2170443:2172108	DNA sulfur modification protein DndD	I7804_RS08890	2170231:2170558	AAA family ATPase
NZ_CP060846.1	Salmonella enterica strain 733 chromosome	IAR32_RS19065	3966865:3967951	DNA sulfur modification protein DndB	IAR32_RS19070	3967947:3969582	DNA phosphorothioation system sulfurtransferase DndC	IAR32_RS19075	3969571:3971581	DNA sulfur modification protein DndD
NZ_CP023268.1	Serratia sp. MYb239 chromosome	CLM71_RS02515	531818:532904	DNA sulfur modification protein DndB	CLM71_RS02510	530187:531822	DNA phosphorothioation system sulfurtransferase DndC	CLM71_RS02505	528188:530198	DNA sulfur modification protein DndD
NZ_CP099898.1	Escherichia albertii strain 147_1_TBG_A chromosome	NIZ13_RS19900	4054297:4055383	DNA sulfur modification protein DndB	NIZ13_RS19905	4055379:4057014	DNA phosphorothioation system sulfurtransferase DndC	NIZ13_RS19910	4057003:4059004	DNA sulfur modification protein DndD
NZ_CP060849.1	Salmonella enterica strain 724 chromosome	IAR31_RS09305	1917577:1918663	DNA sulfur modification protein DndB	IAR31_RS09300	1915946:1917581	DNA phosphorothioation system sulfurtransferase DndC	IAR31_RS09295	1913947:1915957	DNA sulfur modification protein DndD
NZ_CP005974.1	Photobacterium gaetbulicola Gung47 chromosome 2	H744_RS24625	3519423:3520503	DNA sulfur modification protein DndB	H744_RS24630	3520499:3522131	DNA phosphorothioation system sulfurtransferase DndC	H744_RS24635	3522139:3524149	DNA sulfur modification protein DndD
NZ_CP109601.1	Escherichia coli strain TL-14 chromosome	OGV15_RS00480	93603:94689	DNA sulfur modification protein DndB	OGV15_RS00475	91972:93607	DNA phosphorothioation system sulfurtransferase DndC	OGV15_RS00470	89982:91983	DNA sulfur modification protein DndD
NZ_CP085390.1	Cytobacillus firmus strain CK19 chromosome	LIS77_RS14395	2824620:2825718	DNA sulfur modification protein DndB	LIS77_RS14400	2825719:2827312	DNA phosphorothioation system sulfurtransferase DndC	LIS77_RS14405	2827331:2829317	DNA sulfur modification protein DndD	LIS77_RS14385	2822109:2824128	DNA sulfur modification protein DndD
NZ_CP102272.1	[Clostridium] asparagiforme DSM 15981 chromosome	NQ535_RS02400	540729:541836	DNA sulfur modification protein DndB	NQ535_RS02405	541801:543196	DNA phosphorothioation system sulfurtransferase DndC	NQ535_RS02410	543192:545331	hypothetical protein
NZ_CP022015.1	Salmonella enterica subsp. enterica serovar India str. SA20085604 chromosome	LFZ16_RS24555	4897987:4899073	DNA sulfur modification protein DndB	LFZ16_RS24550	4896356:4897991	DNA phosphorothioation system sulfurtransferase DndC	LFZ16_RS24545	4894357:4896367	DNA sulfur modification protein DndD
NZ_CP010086.2	Clostridium beijerinckii strain NCIMB 14988 chromosome	LF65_RS12905	2934507:2935578	DNA sulfur modification protein DndB	LF65_RS12910	2935588:2937088	DNA phosphorothioation system sulfurtransferase DndC	LF65_RS12915	2937091:2939044	DNA sulfur modification protein DndD
NZ_AP024109.1	Mesorhizobium sp. J8 chromosome	MJ8_RS07980	1756583:1758593	AAA family ATPase	MJ8_RS08010	1764976:1766101	DNA phosphorothioation system sulfurtransferase DndC	MJ8_RS08000	1762743:1764783	AAA family ATPase
NC_022357.1	Sulfuricella denitrificans skB26	SCD_RS05350	1082681:1083770	DNA sulfur modification protein DndB	SCD_RS05355	1083766:1085305	DNA phosphorothioation system sulfurtransferase DndC	SCD_RS05360	1085294:1087325	DNA sulfur modification protein DndD
NZ_CP077197.1	Vibrio cholerae strain PS4 chromosome I	KTC41_RS09415	2060568:2061663	DNA sulfur modification protein DndB	KTC41_RS09420	2061683:2063645	DNA phosphorothioation system sulfurtransferase DndC	KTC41_RS09425	2063644:2065615	DNA sulfur modification protein DndD
NZ_CP022491.1	Salmonella enterica subsp. enterica serovar Saintpaul strain SA20031783 chromosome	CHC80_RS23815	4694965:4696051	DNA sulfur modification protein DndB	CHC80_RS23820	4696047:4697682	DNA phosphorothioation system sulfurtransferase DndC	CHC80_RS23825	4697671:4699681	DNA sulfur modification protein DndD
NZ_CP023397.1	Pseudoalteromonas ruthenica strain LMG 19699 chromosome 2	PRUTH_RS16455	263885:264971	DNA sulfur modification protein DndB	PRUTH_RS16450	262263:263889	DNA phosphorothioation system sulfurtransferase DndC	PRUTH_RS16420	252399:254442	AAA family ATPase	PRUTH_RS16445	260275:262267	DNA sulfur modification protein DndD
NZ_CP063327.1	Mycobacteroides abscessus subsp. abscessus strain GD20 chromosome	IN838_RS05445	1089258:1090401	DNA sulfur modification protein DndB	IN838_RS05450	1090401:1091940	DNA phosphorothioation system sulfurtransferase DndC	IN838_RS05455	1091954:1093913	DNA sulfur modification protein DndD
NZ_CP080413.1	Shewanella sp. FJAT-51860 chromosome	K0H61_RS12400	2857678:2858773	DNA sulfur modification protein DndB	K0H61_RS12420	2862803:2864078	DGQHR domain-containing protein	K0H61_RS12405	2858796:2860458	DNA phosphorothioation system sulfurtransferase DndC	K0H61_RS12410	2860454:2862419	DNA sulfur modification protein DndD
NZ_CP009335.1	Bacillus thuringiensis strain HD1011 chromosome	BF38_RS13960	2115416:2116511	DNA sulfur modification protein DndB	BF38_RS13955	2113845:2115414	DNA phosphorothioation system sulfurtransferase DndC	BF38_RS13950	2111838:2113830	DNA sulfur modification protein DndD	BF38_RS13930	2107924:2109940	DNA sulfur modification protein DndD
NZ_CP028924.1	Colwellia sp. Arc7-D chromosome	DBO93_RS06340	1455678:1456770	DNA sulfur modification protein DndB	DBO93_RS06335	1454021:1455689	DNA phosphorothioation system sulfurtransferase DndC	DBO93_RS06330	1452076:1454032	DNA sulfur modification protein DndD
NZ_AP025477.1	Vibrio crassostreae strain LMG 22240 chromosome 2	OC193_RS16970	261124:262204	DNA sulfur modification protein DndB	OC193_RS16965	259322:261128	DNA phosphorothioation system sulfurtransferase DndC	OC193_RS16960	257295:259314	DNA sulfur modification protein DndD
NZ_AP023032.1	Agarivorans albus strain JCM 21469 chromosome	K5620_RS17750	3909901:3910981	DNA sulfur modification protein DndB	K5620_RS17755	3910977:3912801	DNA phosphorothioation system sulfurtransferase DndC	K5620_RS17760	3912809:3914819	DNA sulfur modification protein DndD
NZ_CP113503.1	Escherichia coli strain 16843 chromosome	OWO50_RS00345	63934:65020	DNA sulfur modification protein DndB	OWO50_RS00350	65016:66651	DNA phosphorothioation system sulfurtransferase DndC	OWO50_RS00355	66640:68641	DNA sulfur modification protein DndD
NZ_CP012144.1	Salmonella enterica subsp. enterica serovar Typhimurium strain FORC_020 chromosome	FORC20_RS19835	4102158:4103238	DNA sulfur modification protein DndB	FORC20_RS19830	4100497:4102162	DNA phosphorothioation system sulfurtransferase DndC	FORC20_RS19825	4098549:4100508	DNA sulfur modification protein DndD
NZ_CP060445.1	Citrobacter cronae strain S175-1 plasmid p.S175-1.4	H3W50_RS25735	32385:33471	DGQHR domain-containing protein	H3W50_RS25740	33516:35397	phosphoadenosine phosphosulfate reductase family protein
NZ_CP037831.1	Clostridioides difficile strain Cd8 chromosome	E1H31_RS16005	3524939:3527099	AAA family ATPase	E1H31_RS16000	3523486:3524953	DNA phosphorothioation system sulfurtransferase DndC
NZ_CP073277.1	Clostridium butyricum strain CBUT chromosome	KDJ93_RS10175	2147680:2148766	DNA sulfur modification protein DndB	KDJ93_RS10185	2150386:2152546	AAA family ATPase	KDJ93_RS10180	2148768:2150397	DNA phosphorothioation system sulfurtransferase DndC
NZ_CP104843.1	Escherichia coli strain DFL.5 chromosome	N7217_RS21760	4486496:4487582	DNA sulfur modification protein DndB	N7217_RS21755	4484865:4486500	DNA phosphorothioation system sulfurtransferase DndC	N7217_RS21750	4482875:4484876	DNA sulfur modification protein DndD
NZ_CP013021.1	Agarivorans gilvus strain WH0801 chromosome	AR383_RS03470	737610:738690	DNA sulfur modification protein DndB	AR383_RS03475	738686:740318	DNA phosphorothioation system sulfurtransferase DndC	AR383_RS03480	740326:742336	DNA sulfur modification protein DndD
NZ_CP061842.1	Klebsiella pneumoniae strain HC139 chromosome	IEY90_RS21810	4472090:4473176	DNA sulfur modification protein DndB	IEY90_RS21805	4470471:4472094	DNA phosphorothioation system sulfurtransferase DndC	IEY90_RS21800	4468469:4470470	DNA sulfur modification protein DndD
NZ_AP024649.1	Arthrobacter sp. StoSoilB13 plasmid StoSoilB13-2	LDP01_RS20480	412599:413745	DNA sulfur modification protein DndB	LDP01_RS20475	411058:412603	DNA phosphorothioation system sulfurtransferase DndC	LDP01_RS20470	409088:411062	DNA sulfur modification protein DndD	LDP01_RS20445	404625:405720	AAA family ATPase
NZ_CP090978.1	Paenibacillus sp. YPD9-1 chromosome	L0M14_RS23985	5275603:5276704	DNA sulfur modification protein DndB	L0M14_RS24005	5279136:5280195	hypothetical protein	L0M14_RS23995	5277028:5278186	DNA phosphorothioation system sulfurtransferase DndC	L0M14_RS23990	5276693:5277098	hypothetical protein	L0M14_RS24000	5278201:5278726	AAA family ATPase	L0M14_RS24025	5282040:5284047	DNA sulfur modification protein DndD
NZ_CP065279.1	Mycobacteroides abscessus subsp. abscessus strain GD43A chromosome	I3U42_RS06385	1221274:1222417	DNA sulfur modification protein DndB	I3U42_RS06390	1222417:1223956	DNA phosphorothioation system sulfurtransferase DndC	I3U42_RS06395	1223952:1225929	DNA sulfur modification protein DndD
NZ_CP066149.1	Vibrio sp. ED004 chromosome 1	ITG10_RS02935	702002:703082	DNA sulfur modification protein DndB	ITG10_RS02940	703078:704713	DNA phosphorothioation system sulfurtransferase DndC	ITG10_RS02945	704721:706731	DNA sulfur modification protein DndD
NZ_CP113537.1	Salmonella enterica strain YZY chromosome	OXV04_RS19035	3976292:3977378	DNA sulfur modification protein DndB	OXV04_RS19040	3977374:3979009	DNA phosphorothioation system sulfurtransferase DndC	OXV04_RS19045	3978998:3981008	DNA sulfur modification protein DndD
NZ_CP090909.1	Enterobacter hormaechei strain M1 chromosome	L1E13_RS15640	3291426:3292512	DNA sulfur modification protein DndB	L1E13_RS15645	3292508:3294140	DNA phosphorothioation system sulfurtransferase DndC	L1E13_RS15650	3294136:3296134	DNA sulfur modification protein DndD
NZ_CP065036.1	Pectobacterium parmentieri strain PB20 chromosome	PB20LOC_RS00620	117241:118327	DNA sulfur modification protein DndB	PB20LOC_RS00615	115610:117245	DNA phosphorothioation system sulfurtransferase DndC	PB20LOC_RS00610	113620:115621	DNA sulfur modification protein DndD
NZ_CP115551.1	Salmonella enterica subsp. enterica serovar Bispebjerg strain 20SAL-1342-3 chromosome	PEE20_RS21750	4323910:4324996	DNA sulfur modification protein DndB	PEE20_RS21755	4324992:4326627	DNA phosphorothioation system sulfurtransferase DndC	PEE20_RS21760	4326616:4328626	DNA sulfur modification protein DndD
NZ_CP053048.1	Salmonella enterica subsp. enterica serovar Derby strain CVM 30155 chromosome	HFS97_RS19715	4114066:4115152	DNA sulfur modification protein DndB	HFS97_RS19690	4106932:4108126	DGQHR domain-containing protein	HFS97_RS19710	4112438:4114070	DNA phosphorothioation system sulfurtransferase DndC	HFS97_RS19705	4110441:4112442	DNA sulfur modification protein DndD
NZ_CP085720.1	Peribacillus asahii strain KF4 chromosome	LIT35_RS05270	1027328:1028432	DNA sulfur modification protein DndB	LIT35_RS05265	1025730:1027332	DNA phosphorothioation system sulfurtransferase DndC	LIT35_RS05260	1023740:1025720	DNA sulfur modification protein DndD	LIT35_RS05295	1037989:1040005	DNA sulfur modification protein DndD
NZ_CP031055.1	Vibrio splendidus strain Vibrio sp chromosome 1	DUN60_RS05735	1285952:1287032	DNA sulfur modification protein DndB	DUN60_RS05730	1284150:1285956	DNA phosphorothioation system sulfurtransferase DndC	DUN60_RS05725	1282123:1284142	DNA sulfur modification protein DndD
NZ_LR025101.1	Escherichia coli isolate EC-1639 chromosome 1	EC1639_RS05225	1108344:1109430	DNA sulfur modification protein DndB	EC1639_RS05230	1109426:1111061	DNA phosphorothioation system sulfurtransferase DndC	EC1639_RS05235	1111050:1113051	DNA sulfur modification protein DndD
NZ_SHNN01000004.1	Candidatus Litorirhabdus singularis strain IMCC14734 NODE_4	EYC98_RS18630	309341:310439	DNA sulfur modification protein DndB	EYC98_RS18625	307761:309345	DNA phosphorothioation system sulfurtransferase DndC	EYC98_RS18620	305770:307765	DNA sulfur modification protein DndD
NZ_CP073683.1	Paenibacillus sp. S25 chromosome	KAI37_RS05295	1203396:1204497	DNA sulfur modification protein DndB	KAI37_RS05290	1201913:1203407	DNA phosphorothioation system sulfurtransferase DndC	KAI37_RS10555	2370678:2371875	phosphoadenosine phosphosulfate reductase family protein	KAI37_RS05285	1199898:1201896	DNA sulfur modification protein DndD
NZ_CP060840.1	Salmonella enterica strain 805 chromosome	IAR34_RS18830	3935986:3937072	DNA sulfur modification protein DndB	IAR34_RS18835	3937068:3938703	DNA phosphorothioation system sulfurtransferase DndC	IAR34_RS18840	3938692:3940702	DNA sulfur modification protein DndD
NZ_CP034831.1	Salmonella sp. SSDFZ69 chromosome	EOS98_RS19745	3975970:3977056	DNA sulfur modification protein DndB	EOS98_RS19750	3977052:3978687	DNA phosphorothioation system sulfurtransferase DndC	EOS98_RS19755	3978676:3980686	DNA sulfur modification protein DndD
NZ_CP102366.1	Aeromonas hydrophila strain BC16 chromosome	NRZ28_RS16345	3598164:3599247	DNA sulfur modification protein DndB	NRZ28_RS16350	3599246:3600881	DNA phosphorothioation system sulfurtransferase DndC	NRZ28_RS16355	3600870:3602880	DNA sulfur modification protein DndD
NZ_CP091110.1	Neobacillus drentensis strain JC05 chromosome	L1999_RS14225	3053506:3054604	DNA sulfur modification protein DndB	L1999_RS14220	3051911:3053504	DNA phosphorothioation system sulfurtransferase DndC	L1999_RS14215	3049902:3051888	DNA sulfur modification protein DndD
NZ_CP120942.1	Aeromonas caviae strain AC1520 chromosome	P5S46_RS08395	1792635:1793727	DNA sulfur modification protein DndB	P5S46_RS08390	1790974:1792639	DNA phosphorothioation system sulfurtransferase DndC	P5S46_RS08385	1788998:1790978	DNA sulfur modification protein DndD
NZ_AP017378.1	Desulfovibrio ferrophilus strain IS5 chromosome	EL361_RS08575	1835692:1836799	DNA sulfur modification protein DndB	EL361_RS08570	1834209:1835712	DNA phosphorothioation system sulfurtransferase DndC	EL361_RS08565	1832234:1834235	DNA sulfur modification protein DndD
NZ_CP060855.1	Salmonella enterica strain 453 chromosome	IAQ58_RS19075	3966807:3967893	DNA sulfur modification protein DndB	IAQ58_RS19080	3967889:3969524	DNA phosphorothioation system sulfurtransferase DndC	IAQ58_RS19085	3969513:3971523	DNA sulfur modification protein DndD
NZ_CP110080.1	Buttiauxella sp. WJP83 chromosome	OH773_RS18555	4019144:4020230	DNA sulfur modification protein DndB	OH773_RS18560	4020226:4021861	DNA phosphorothioation system sulfurtransferase DndC	OH773_RS18565	4021850:4023851	DNA sulfur modification protein DndD
NZ_CP069606.1	Priestia megaterium strain CDC 2008724142 chromosome	ICR96_RS14920	2953602:2954700	DNA sulfur modification protein DndB	ICR96_RS14925	2954702:2956295	DNA phosphorothioation system sulfurtransferase DndC	ICR96_RS14930	2956317:2958303	DNA sulfur modification protein DndD	ICR96_RS14885	2940598:2942614	DNA sulfur modification protein DndD
NZ_CP027732.1	Pseudomonas sp. R4-35-07 chromosome	C4J89_RS22715	4970402:4971485	DNA sulfur modification protein DndB	C4J89_RS27250	4971481:4972234	DNA phosphorothioation system sulfurtransferase DndC	C4J89_RS27255	4972290:4973007	hypothetical protein	C4J89_RS22725	4973003:4975016	DNA sulfur modification protein DndD
NZ_CP071855.1	Vibrio sp. SCSIO 43153 chromosome 1	J4N37_RS04220	904569:905664	DNA sulfur modification protein DndB	J4N37_RS04215	902588:904550	DNA phosphorothioation system sulfurtransferase DndC	J4N37_RS04210	900618:902589	DNA sulfur modification protein DndD
NZ_CP030860.1	Mycobacteroides abscessus strain 7C chromosome	DSQ36_RS05630	1105796:1106939	DNA sulfur modification protein DndB	DSQ36_RS05635	1106939:1108478	DNA phosphorothioation system sulfurtransferase DndC	DSQ36_RS05640	1108474:1110451	DNA sulfur modification protein DndD
NZ_CP041411.1	Escherichia coli strain STEC719 chromosome	FNE88_RS21335	4347012:4348098	DNA sulfur modification protein DndB	FNE88_RS21340	4348094:4349729	DNA phosphorothioation system sulfurtransferase DndC	FNE88_RS21345	4349718:4351728	DNA sulfur modification protein DndD
NZ_CP057066.1	Klebsiella pneumoniae strain RHB39-C10 chromosome	HVZ82_RS22080	4525613:4526699	DNA sulfur modification protein DndB	HVZ82_RS22075	4523994:4525617	DNA phosphorothioation system sulfurtransferase DndC	HVZ82_RS22070	4521992:4523993	DNA sulfur modification protein DndD
NZ_CP086253.1	Pectobacterium aquaticum strain A212-S19-A16 chromosome	DMB82_RS07790	1672347:1673427	DNA sulfur modification protein DndB	DMB82_RS07785	1670686:1672351	DNA phosphorothioation system sulfurtransferase DndC	DMB82_RS07780	1668738:1670697	DNA sulfur modification protein DndD
NZ_CP089973.1	Pseudomonas brassicacearum strain WCS365 chromosome	LRP86_RS14895	3334210:3335299	DNA sulfur modification protein DndB	LRP86_RS14890	3332598:3334218	DNA phosphorothioation system sulfurtransferase DndC	LRP86_RS14885	3330584:3332597	DNA sulfur modification protein DndD
NZ_CP065275.1	Mycobacteroides abscessus subsp. abscessus strain GD57 chromosome	I3U32_RS05440	1089302:1090445	DNA sulfur modification protein DndB	I3U32_RS05445	1090445:1091984	DNA phosphorothioation system sulfurtransferase DndC	I3U32_RS05450	1091980:1093957	DNA sulfur modification protein DndD
NZ_CP091975.1	Vibrio sp. DW001 chromosome 1	L3V77_RS10230	2250620:2251700	DNA sulfur modification protein DndB	L3V77_RS10235	2251696:2253502	DNA phosphorothioation system sulfurtransferase DndC	L3V77_RS10240	2253509:2255528	DNA sulfur modification protein DndD
NZ_CP090212.1	Escherichia coli strain BY68 chromosome	LVJ26_RS03945	810289:811375	DNA sulfur modification protein DndB	LVJ26_RS03950	811371:813006	DNA phosphorothioation system sulfurtransferase DndC	LVJ26_RS03955	812995:814996	DNA sulfur modification protein DndD
NZ_AP024873.1	Vibrio gazogenes strain ATCC 29988 chromosome 1	OCU45_RS03930	843422:844502	DNA sulfur modification protein DndB	OCU45_RS03910	837800:839078	DGQHR domain-containing protein	OCU45_RS03925	841426:843385	DNA phosphorothioation system sulfurtransferase DndC	OCU45_RS03920	839456:841430	DNA sulfur modification protein DndD
NZ_CP019397.1	Pseudomonas sp. S19 chromosome	PspS19_RS09580	2131122:2132202	DNA sulfur modification protein DndB	PspS19_RS09575	2129596:2131123	DNA phosphorothioation system sulfurtransferase DndC	PspS19_RS09570	2127587:2129600	DNA sulfur modification protein DndD
NZ_CP063165.1	Mycobacteroides abscessus subsp. abscessus strain GD17 chromosome	IMZ79_RS05845	1137189:1138332	DNA sulfur modification protein DndB	IMZ79_RS05850	1138332:1139871	DNA phosphorothioation system sulfurtransferase DndC	IMZ79_RS05855	1139867:1141844	DNA sulfur modification protein DndD
NZ_CP075970.1	Clostridium perfringens strain C269 chromosome	KLF29_RS07085	1621460:1622561	DNA sulfur modification protein DndB	KLF29_RS07090	1622553:1624179	DNA phosphorothioation system sulfurtransferase DndC	KLF29_RS07095	1624168:1626325	DNA sulfur modification protein DndD
NZ_AP024616.1	Shewanella algae strain TUM17384 chromosome	K5627_RS01910	407710:408793	DNA sulfur modification protein DndB	K5627_RS01905	406082:407714	DNA phosphorothioation system sulfurtransferase DndC	K5627_RS01900	404057:406073	DNA sulfur modification protein DndD
NZ_CP044121.1	Raoultella planticola strain S25 chromosome	F3X94_RS23480	4865660:4866746	DNA sulfur modification protein DndB	F3X94_RS23475	4864029:4865664	DNA phosphorothioation system sulfurtransferase DndC	F3X94_RS23470	4862039:4864040	DNA sulfur modification protein DndD
NZ_CP022036.1	Salmonella enterica subsp. enterica serovar Onderstepoort str. SA20060086 plasmid punamed1	LFZ35_RS25630	49043:50084	DGQHR domain-containing protein	LFZ35_RS25610	43047:44133	DGQHR domain-containing protein	LFZ35_RS25615	44178:46059	phosphoadenosine phosphosulfate reductase family protein	LFZ35_RS25635	50129:52010	phosphoadenosine phosphosulfate reductase family protein
NZ_CP013351.1	Pseudoalteromonas issachenkonii strain KCTC 12958 chromosome II	PI2015_RS16185	127924:129016	DNA sulfur modification protein DndB	PI2015_RS16180	126267:127935	DNA phosphorothioation system sulfurtransferase DndC	PI2015_RS16175	124319:126278	DNA sulfur modification protein DndD
NZ_CP042807.1	Rhodanobacter glycinis strain T01E-68 chromosome	CS053_RS10990	2510567:2511689	DNA sulfur modification protein DndB	CS053_RS10995	2511688:2513155	DNA phosphorothioation system sulfurtransferase DndC	CS053_RS11000	2513156:2515175	DNA sulfur modification protein DndD
NZ_CP053794.1	Vibrio cholerae strain W10G chromosome 1	HPY12_RS10380	2275190:2276285	DNA sulfur modification protein DndB	HPY12_RS10385	2276549:2278268	DNA phosphorothioation system sulfurtransferase DndC	HPY12_RS18670	2276305:2276557	hypothetical protein	HPY12_RS10390	2278267:2280238	DNA sulfur modification protein DndD
NZ_CP036536.1	Salinimonas lutimaris strain DPSR-4 chromosome	EZV72_RS00590	134099:135185	DNA sulfur modification protein DndB	EZV72_RS00585	132477:134103	DNA phosphorothioation system sulfurtransferase DndC	EZV72_RS00580	130492:132481	DNA sulfur modification protein DndD
NZ_CP040527.1	Enterobacter ludwigii strain JP9 isolate Tobacco rhizosphere soil chromosome	ELJP9_RS02440	519127:520213	DNA sulfur modification protein DndB	ELJP9_RS02445	520209:521832	DNA phosphorothioation system sulfurtransferase DndC	ELJP9_RS02450	521833:523834	DNA sulfur modification protein DndD
NZ_CP003987.1	Streptomyces sp. 769 chromosome	GZL_RS18485	4438748:4439879	DNA sulfur modification protein DndB	GZL_RS18480	4437240:4438752	DNA phosphorothioation system sulfurtransferase DndC	GZL_RS18475	4435259:4437254	DNA sulfur modification protein DndD
NZ_CP026363.1	Brevibacillus agri strain DSM 6348 chromosome	BA6348_RS21840	4455851:4456940	DNA sulfur modification protein DndB	BA6348_RS21835	4454440:4455844	DNA phosphorothioation system sulfurtransferase DndC	BA6348_RS21830	4452426:4454451	DNA sulfur modification protein DndD	BA6348_RS21800	4447120:4449133	DNA sulfur modification protein DndD
NZ_CP031264.1	Peterkaempfera bronchialis strain DSM 106435 chromosome	C7M71_RS14970	3383061:3384192	DNA sulfur modification protein DndB	C7M71_RS14965	3381565:3383065	DNA phosphorothioation system sulfurtransferase DndC	C7M71_RS14945	3376575:3378633	AAA family ATPase	C7M71_RS14960	3379587:3381579	DNA sulfur modification protein DndD
NC_009901.1	Shewanella pealeana ATCC 700345	SPEA_RS12150	2799562:2800672	DNA sulfur modification protein DndB	SPEA_RS12155	2800664:2802431	DNA phosphorothioation system sulfurtransferase DndC	SPEA_RS12180	2808130:2809195	hypothetical protein	SPEA_RS12160	2802432:2804463	DNA sulfur modification protein DndD
NZ_CP047594.1	Escherichia coli strain LD27-1 chromosome	GUU88_RS02245	473364:474450	DNA sulfur modification protein DndB	GUU88_RS02240	471733:473368	DNA phosphorothioation system sulfurtransferase DndC	GUU88_RS02235	469743:471744	DNA sulfur modification protein DndD
NZ_CP091640.1	Salmonella enterica strain 965 chromosome	L5503_RS18805	3929918:3931004	DNA sulfur modification protein DndB	L5503_RS18810	3931000:3932635	DNA phosphorothioation system sulfurtransferase DndC	L5503_RS18815	3932624:3934634	DNA sulfur modification protein DndD
NZ_CP107549.1	Pseudomonas sp. Z8(2022) chromosome	OEG79_RS09240	1944450:1945530	DNA sulfur modification protein DndB	OEG79_RS09245	1945526:1947044	DNA phosphorothioation system sulfurtransferase DndC	OEG79_RS09185	1932811:1934821	AAA family ATPase	OEG79_RS09250	1947043:1949038	DNA sulfur modification protein DndD
NZ_CP012808.1	Acinetobacter equi strain 114 chromosome	AOY20_RS03490	733255:734377	DNA sulfur modification protein DndB	AOY20_RS03495	734377:735871	DNA phosphorothioation system sulfurtransferase DndC	AOY20_RS03500	735867:737874	DNA sulfur modification protein DndD
NZ_CP010994.1	Clostridium perfringens strain JP838 chromosome	JFP838_RS08450	1906937:1908038	DNA sulfur modification protein DndB	JFP838_RS08455	1908030:1909656	DNA phosphorothioation system sulfurtransferase DndC	JFP838_RS08460	1909645:1911802	DNA sulfur modification protein DndD
NZ_CP025941.1	Bacillus subtilis strain BJ3-2 chromosome	C0W65_RS11520	2156436:2157531	DNA sulfur modification protein DndB	C0W65_RS11515	2154862:2156434	DNA phosphorothioation system sulfurtransferase DndC	C0W65_RS11510	2152849:2154844	DNA sulfur modification protein DndD
NZ_CP030219.1	Salmonella enterica strain SA20021456 chromosome	CHC34_RS22485	4633424:4634510	DNA sulfur modification protein DndB	CHC34_RS22480	4631790:4633428	DNA phosphorothioation system sulfurtransferase DndC	CHC34_RS22475	4629791:4631801	DNA sulfur modification protein DndD
NZ_CP064830.1	Morganella morganii subsp. morganii strain 81703 chromosome	IZ185_RS02055	429806:430892	DNA sulfur modification protein DndB	IZ185_RS02050	428175:429810	DNA phosphorothioation system sulfurtransferase DndC	IZ185_RS02045	426185:428186	DNA sulfur modification protein DndD
NZ_CP072782.1	Vibrio alginolyticus strain HY9901 chromosome 2	J6320_RS23780	3367362:3368442	DNA sulfur modification protein DndB	J6320_RS23775	3365734:3367366	DNA phosphorothioation system sulfurtransferase DndC	J6320_RS23770	3363707:3365726	DNA sulfur modification protein DndD
NC_007482.1	Pseudoalteromonas translucida chromosome II	PSHA_RS15340	116677:117769	DNA sulfur modification protein DndB	PSHA_RS15335	115020:116688	DNA phosphorothioation system sulfurtransferase DndC	PSHA_RS15330	113072:115031	DNA sulfur modification protein DndD
NZ_CP104757.1	Pectobacterium aroidearum strain QJ021 chromosome	N5056_RS13670	3068682:3069768	DNA sulfur modification protein DndB	N5056_RS13675	3069764:3071402	DNA phosphorothioation system sulfurtransferase DndC	N5056_RS13680	3071391:3073401	DNA sulfur modification protein DndD
NZ_CP065183.1	Mycobacteroides abscessus subsp. abscessus strain GD100B chromosome	I3U34_RS05445	1089233:1090376	DNA sulfur modification protein DndB	I3U34_RS05450	1090376:1091915	DNA phosphorothioation system sulfurtransferase DndC	I3U34_RS05455	1091911:1093888	DNA sulfur modification protein DndD
NZ_OV350343.1	Halomonas sp. TD01 strain Halomonas Bluephagenesis chromosome HaloTd01MainCirc	L1X57_RS06830	1448591:1449668	DNA sulfur modification protein DndB	L1X57_RS06825	1447071:1448595	DNA phosphorothioation system sulfurtransferase DndC	L1X57_RS06820	1445077:1447072	DNA sulfur modification protein DndD
NZ_CP013274.1	Bacillus thuringiensis strain CTC chromosome	ATN06_RS04930	938715:939810	DNA sulfur modification protein DndB	ATN06_RS04925	937144:938713	DNA phosphorothioation system sulfurtransferase DndC	ATN06_RS04890	929238:931257	AAA family ATPase	ATN06_RS04920	935137:937129	DNA sulfur modification protein DndD	ATN06_RS04875	924466:926482	DNA sulfur modification protein DndD
NZ_CP048117.1	Bacillus sp. SB49 chromosome	M662_RS19110	3699098:3700196	DNA sulfur modification protein DndB	M662_RS19115	3700196:3701762	DNA phosphorothioation system sulfurtransferase DndC	M662_RS19140	3705810:3707784	AAA family ATPase	M662_RS19120	3701792:3703799	DNA sulfur modification protein DndD	M662_RS19160	3709656:3711666	DNA sulfur modification protein DndD
NZ_CP047360.1	Klebsiella variicola strain AHKv-S01 chromosome	GSY73_RS24000	4889363:4890449	DNA sulfur modification protein DndB	GSY73_RS23995	4887744:4889367	DNA phosphorothioation system sulfurtransferase DndC	GSY73_RS23990	4885742:4887743	DNA sulfur modification protein DndD
NC_013961.1	Erwinia amylovora CFBP1430	EAMY_RS19270	461710:462796	DNA sulfur modification protein DndB	EAMY_RS19265	460079:461714	DNA phosphorothioation system sulfurtransferase DndC	EAMY_RS19260	458089:460090	DNA sulfur modification protein DndD
NZ_CP011029.1	Pseudoalteromonas espejiana DSM 9414 chromosome II	PESP_RS17370	97686:98772	DNA sulfur modification protein DndB	PESP_RS17375	98768:100394	DNA phosphorothioation system sulfurtransferase DndC	PESP_RS17380	100390:102382	DNA sulfur modification protein DndD
NZ_CP027760.1	Pseudomonas sp. R4-34-07 chromosome	C4J85_RS23260	5053018:5054101	DNA sulfur modification protein DndB	C4J85_RS23265	5054097:5055624	DNA phosphorothioation system sulfurtransferase DndC	C4J85_RS23270	5055620:5057633	DNA sulfur modification protein DndD
NZ_CP034181.1	Mycobacteroides abscessus strain GZ002 chromosome	EFV83_RS16650	3308311:3309454	DNA sulfur modification protein DndB	EFV83_RS16655	3309454:3310993	DNA phosphorothioation system sulfurtransferase DndC	EFV83_RS16660	3310989:3312966	DNA sulfur modification protein DndD
NZ_CP076724.1	Geomonas nitrogeniifigens strain RG29 chromosome	KP005_RS02740	618032:619127	DNA sulfur modification protein DndB	KP005_RS02745	619080:620628	DNA phosphorothioation system sulfurtransferase DndC	KP005_RS02750	620624:622601	DNA sulfur modification protein DndD
NC_010723.1	Clostridium botulinum E3 str. Alaska E43	CLH_RS09290	2068298:2069387	DNA sulfur modification protein DndB	CLH_RS09295	2069386:2071015	DNA phosphorothioation system sulfurtransferase DndC	CLH_RS09300	2071004:2073164	DNA sulfur modification protein DndD
NZ_CP077090.1	Pseudomonas zeae strain OE 48.2 chromosome	HU754_RS14970	3427877:3428960	DNA sulfur modification protein DndB	HU754_RS14975	3428956:3430483	DNA phosphorothioation system sulfurtransferase DndC	HU754_RS14980	3430479:3432492	DNA sulfur modification protein DndD	HU754_RS15030	3440445:3441642	DGQHR domain-containing protein
NZ_CP041362.1	Citrobacter amalonaticus strain 133355-SW-C4-Cam chromosome	FEO47_RS19140	4007102:4008188	DNA sulfur modification protein DndB	FEO47_RS19145	4008184:4009801	DNA phosphorothioation system sulfurtransferase DndC	FEO47_RS19150	4009802:4011803	DNA sulfur modification protein DndD
NZ_CP086604.1	Escherichia fergusonii strain EF20JDJ4045 chromosome	LNN29_RS12285	2519724:2520810	DNA sulfur modification protein DndB	LNN29_RS12290	2520806:2522423	DNA phosphorothioation system sulfurtransferase DndC	LNN29_RS12295	2522424:2524425	DNA sulfur modification protein DndD
NZ_CP117877.1	Mucilaginibacter sp. KACC 22063 chromosome	PQ461_RS18300	4187181:4188435	DNA sulfur modification protein DndB	PQ461_RS18320	4192697:4194029	DNA phosphorothioation system sulfurtransferase DndC	PQ461_RS18315	4190604:4192701	DNA sulfur modification protein DndD
NZ_CP091634.1	Salmonella enterica strain 1116 chromosome	L5505_RS19055	3966831:3967917	DNA sulfur modification protein DndB	L5505_RS19060	3967913:3969548	DNA phosphorothioation system sulfurtransferase DndC	L5505_RS19065	3969537:3971547	DNA sulfur modification protein DndD
NZ_LR594671.1	Variovorax sp. PBL-E5 chromosome 1	WDLP6_RS24270	4974905:4976015	DNA sulfur modification protein DndB	WDLP6_RS24265	4973411:4974902	DNA phosphorothioation system sulfurtransferase DndC	WDLP6_RS24260	4971403:4973422	DNA sulfur modification protein DndD
NZ_CP030911.1	Pseudomonas aeruginosa strain Y71 chromosome	Ysp71_RS12140	2493936:2495037	DNA sulfur modification protein DndB	Ysp71_RS12145	2495065:2496556	DNA phosphorothioation system sulfurtransferase DndC	Ysp71_RS12150	2496558:2498544	DNA sulfur modification protein DndD
NZ_CP016190.1	Mycobacteroides abscessus strain FLAC028 chromosome	BAB76_RS05810	1159997:1161140	DNA sulfur modification protein DndB	BAB76_RS05815	1161140:1162679	DNA phosphorothioation system sulfurtransferase DndC	BAB76_RS05820	1162693:1164652	DNA sulfur modification protein DndD
NZ_CP012504.1	Aeromonas veronii strain TH0426 chromosome	AMS64_RS18490	4039037:4040123	DNA sulfur modification protein DndB	AMS64_RS18495	4040119:4041748	DNA phosphorothioation system sulfurtransferase DndC	AMS64_RS12290	2685999:2687736	phosphoadenosine phosphosulfate reductase family protein	AMS64_RS18500	4041744:4043757	DNA sulfur modification protein DndD
NZ_CP084766.1	Klebsiella variicola subsp. variicola strain 01A065 chromosome	LGN95_RS23570	4853840:4854926	DNA sulfur modification protein DndB	LGN95_RS23565	4852221:4853844	DNA phosphorothioation system sulfurtransferase DndC	LGN95_RS23560	4850219:4852220	DNA sulfur modification protein DndD
NZ_CP006636.1	Escherichia coli PCN061 chromosome	PCN061_RS22350	4474882:4475968	DNA sulfur modification protein DndB	PCN061_RS22345	4473251:4474886	DNA phosphorothioation system sulfurtransferase DndC	PCN061_RS22340	4471261:4473262	DNA sulfur modification protein DndD
NC_014500.1	Dickeya dadantii 3937	DDA3937_RS03960	884679:885765	DNA sulfur modification protein DndB	DDA3937_RS03955	883048:884683	DNA phosphorothioation system sulfurtransferase DndC	DDA3937_RS03950	881049:883059	DNA sulfur modification protein DndD
NZ_CP023410.1	Clostridium perfringens strain LLY_N11 chromosome	CMR01_RS07435	1586395:1587496	DNA sulfur modification protein DndB	CMR01_RS07430	1584777:1586403	DNA phosphorothioation system sulfurtransferase DndC	CMR01_RS07425	1582631:1584788	DNA sulfur modification protein DndD
NZ_CP029210.1	Aquabacterium olei strain NBRC 110486 chromosome	DEH84_RS00140	34892:36026	DNA sulfur modification protein DndB	DEH84_RS00145	36029:37592	DNA phosphorothioation system sulfurtransferase DndC	DEH84_RS00150	37598:39578	DNA sulfur modification protein DndD
NZ_CP037952.1	Parashewanella spongiae strain HJ039 chromosome	E2I05_RS14585	3686734:3687817	DNA sulfur modification protein DndB	E2I05_RS14590	3687818:3689783	DNA phosphorothioation system sulfurtransferase DndC	E2I05_RS14595	3689779:3691753	DNA sulfur modification protein DndD
NZ_CP020409.2	Yersinia sp. FDAARGOS_228 chromosome	A6J67_RS06065	1325200:1326286	DNA sulfur modification protein DndB	A6J67_RS06060	1323569:1325204	DNA phosphorothioation system sulfurtransferase DndC	A6J67_RS06055	1321579:1323580	DNA sulfur modification protein DndD
NZ_CP054844.1	Pseudomonas aeruginosa strain SE5357 chromosome	HUS11_RS00215	47627:48602	DNA sulfur modification protein DndB	HUS11_RS00210	46109:47600	DNA phosphorothioation system sulfurtransferase DndC	HUS11_RS00205	44121:46107	DNA sulfur modification protein DndD
NZ_CP043438.2	Enterobacter sp. LU1 chromosome	FZF21_RS02695	569164:570250	DNA sulfur modification protein DndB	FZF21_RS02690	567533:569168	DNA phosphorothioation system sulfurtransferase DndC	FZF21_RS02685	565543:567544	DNA sulfur modification protein DndD
NZ_CP034191.1	Mycobacteroides abscessus strain GZ0 1 chromosome	D8677_RS14280	2867120:2868263	DNA sulfur modification protein DndB	D8677_RS14275	2865581:2867120	DNA phosphorothioation system sulfurtransferase DndC	D8677_RS14270	2863608:2865567	DNA sulfur modification protein DndD
NZ_CP061473.1	Geobacillus sp. 47C-IIb chromosome	IC804_RS18425	483545:484133	hypothetical protein	IC804_RS02350	480742:482122	DNA phosphorothioation system sulfurtransferase DndC	IC804_RS02355	482254:483598	hypothetical protein	IC804_RS02375	486488:488504	DNA sulfur modification protein DndD
NC_012691.1	Tolumonas auensis DSM 9187	TOLA_RS08085	1750637:1751708	DNA sulfur modification protein DndB	TOLA_RS08090	1751707:1753339	DNA phosphorothioation system sulfurtransferase DndC	TOLA_RS08120	1761062:1763105	AAA family ATPase	TOLA_RS08095	1753348:1755364	DNA sulfur modification protein DndD
NZ_CP029146.1	Rhodococcus ruber strain SD3 chromosome	DCN13_RS07995	1717825:1718953	DNA sulfur modification protein DndB	DCN13_RS08000	1718949:1720479	DNA phosphorothioation system sulfurtransferase DndC	DCN13_RS08035	1731264:1733322	AAA family ATPase	DCN13_RS08005	1720475:1722449	DNA sulfur modification protein DndD
NZ_CP029996.1	Salmonella enterica subsp. salamae serovar	DOE57_RS24725	56:b:[1	31888:32974 DGQHR domain-containing protein	DOE57_RS24720	56:b:[1	29962:31843 phosphoadenosine phosphosulfate reductase family protein
NZ_CP098740.1	Streptomyces drozdowiczii strain MDA8-470 chromosome	NEH16_RS07050	1608635:1609673	DGQHR domain-containing protein	NEH16_RS07110	1624132:1626265	AAA family ATPase
NZ_CP060969.1	Escherichia coli strain EC5 chromosome	H9193_RS20285	4168956:4170042	DNA sulfur modification protein DndB	H9193_RS20290	4170038:4171673	DNA phosphorothioation system sulfurtransferase DndC	H9193_RS20295	4171662:4173663	DNA sulfur modification protein DndD
NZ_CP036495.1	Pseudomonas viridiflava strain Psy35 chromosome	EZZ81_RS22620	5067668:5068751	DNA sulfur modification protein DndB	EZZ81_RS22625	5068747:5070274	DNA phosphorothioation system sulfurtransferase DndC	EZZ81_RS22630	5070270:5072283	DNA sulfur modification protein DndD
NZ_CP100685.1	Salmonella enterica subsp. enterica serovar Goldcoast strain R18.1297 chromosome	FC640_RS18805	3929924:3931010	DNA sulfur modification protein DndB	FC640_RS18810	3931006:3932641	DNA phosphorothioation system sulfurtransferase DndC	FC640_RS18815	3932630:3934640	DNA sulfur modification protein DndD
NZ_CP007048.1	Rhizobium leguminosarum bv. trifolii WSM1689 plasmid unnamed3	RLEG3_RS30230	268024:269137	DNA sulfur modification protein DndB	RLEG3_RS30225	266543:268025	DNA phosphorothioation system sulfurtransferase DndC	RLEG3_RS30220	264564:266547	DNA sulfur modification protein DndD
NZ_CP099596.1	Pseudomonas siliginis strain OTU6BAGNBB1 chromosome	NF675_RS04490	1065103:1066186	DNA sulfur modification protein DndB	NF675_RS04485	1063583:1065107	DNA phosphorothioation system sulfurtransferase DndC	NF675_RS04480	1061571:1063584	DNA sulfur modification protein DndD
NZ_CP027107.1	Cronobacter sakazakii strain CS-931 chromosome	CsakCS931_RS13460	2840505:2841591	DNA sulfur modification protein DndB	CsakCS931_RS13465	2841587:2843222	DNA phosphorothioation system sulfurtransferase DndC	CsakCS931_RS13470	2843211:2845212	DNA sulfur modification protein DndD
NZ_CP041304.1	Escherichia coli strain MSHS 133 chromosome	FK544_RS22840	4396782:4397868	DNA sulfur modification protein DndB	FK544_RS22835	4395151:4396786	DNA phosphorothioation system sulfurtransferase DndC	FK544_RS22830	4393161:4395162	DNA sulfur modification protein DndD
NZ_CP015346.1	Alteromonas stellipolaris strain PQQ-44 chromosome	A6F57_RS10420	2419744:2420836	DNA sulfur modification protein DndB	A6F57_RS10425	2420832:2422530	DNA phosphorothioation system sulfurtransferase DndC	A6F57_RS10430	2422529:2424500	DNA sulfur modification protein DndD
NZ_CP022494.1	Salmonella enterica subsp. enterica serovar Derby strain SA20035215 chromosome	CHD02_RS05690	1164918:1166004	DNA sulfur modification protein DndB	CHD02_RS05665	1157784:1158978	DGQHR domain-containing protein	CHD02_RS05685	1163290:1164922	DNA phosphorothioation system sulfurtransferase DndC	CHD02_RS05680	1161293:1163294	DNA sulfur modification protein DndD
NZ_CP069666.1	Escherichia coli	JSU13_RS19465	O89m:H9	strain MIN11 chromosome 4051428:4052514 DNA sulfur modification protein DndB	JSU13_RS19470	O89m:H9	strain MIN11 chromosome 4052510:4054145 DNA phosphorothioation system sulfurtransferase DndC	JSU13_RS19475	O89m:H9	strain MIN11 chromosome 4054134:4056135 DNA sulfur modification protein DndD
NZ_CP117416.1	Paenibacillus kyungheensis strain KACC 18744 chromosome	PQ456_RS04365	978960:980040	DNA sulfur modification protein DndB	PQ456_RS04370	980055:981558	DNA phosphorothioation system sulfurtransferase DndC	PQ456_RS04375	981577:983593	DNA sulfur modification protein DndD
NZ_CP062225.1	Salmonella enterica subsp. enterica serovar Goldcoast strain R18.1074 chromosome	FC625_RS18700	3931124:3932210	DNA sulfur modification protein DndB	FC625_RS18705	3932206:3933841	DNA phosphorothioation system sulfurtransferase DndC	FC625_RS18710	3933830:3935840	DNA sulfur modification protein DndD
NZ_CP065366.1	Vibrio cyclitrophicus strain ED287 chromosome 1	ITG09_RS03725	848629:849709	DNA sulfur modification protein DndB	ITG09_RS03720	846998:848633	DNA phosphorothioation system sulfurtransferase DndC	ITG09_RS03715	844980:846990	DNA sulfur modification protein DndD
NZ_OW968111.1	Escherichia coli isolate 602 chromosome main	LQ120_RS03885	797631:798717	DNA sulfur modification protein DndB	LQ120_RS03890	798713:800348	DNA phosphorothioation system sulfurtransferase DndC	LQ120_RS03895	800337:802338	DNA sulfur modification protein DndD
NZ_AP014546.1	Neptunomonas japonica JAMM 1380 chromosome	NEJAP_RS18450	3909497:3910583	DNA sulfur modification protein DndB	NEJAP_RS18445	3907896:3909501	DNA phosphorothioation system sulfurtransferase DndC	NEJAP_RS18440	3905905:3907900	DNA sulfur modification protein DndD
NZ_CP049343.1	Escherichia coli strain UMB200201_11 chromosome	FM734_RS19385	4077238:4078324	DNA sulfur modification protein DndB	FM734_RS19390	4078320:4079943	DNA phosphorothioation system sulfurtransferase DndC	FM734_RS19395	4079944:4081945	DNA sulfur modification protein DndD
NZ_CP080238.1	Vibrio sp. ED002 chromosome 1	ITG12_RS06575	1429247:1430327	DNA sulfur modification protein DndB	ITG12_RS06580	1430323:1431955	DNA phosphorothioation system sulfurtransferase DndC	ITG12_RS06585	1431963:1433973	DNA sulfur modification protein DndD
NZ_CP069381.1	Salmonella enterica strain GSJ/2016-Sal-016 chromosome	JSR10_RS19930	4079466:4080552	DNA sulfur modification protein DndB	JSR10_RS19935	4080548:4082183	DNA phosphorothioation system sulfurtransferase DndC	JSR10_RS19940	4082172:4084182	DNA sulfur modification protein DndD
NZ_CP060837.1	Salmonella enterica strain 852 chromosome	IAR35_RS19140	3979491:3980577	DNA sulfur modification protein DndB	IAR35_RS19145	3980573:3982208	DNA phosphorothioation system sulfurtransferase DndC	IAR35_RS19150	3982197:3984207	DNA sulfur modification protein DndD
NZ_CP070036.1	[Ruminococcus] gnavus strain FDAARGOS_1342 chromosome	I6K72_RS08725	1785223:1787380	AAA family ATPase	I6K72_RS08730	1787366:1788761	DNA phosphorothioation system sulfurtransferase DndC
NZ_CP014546.1	Pseudomonas azotoformans strain S4 chromosome	AYR47_RS02640	564754:565855	DNA sulfur modification protein DndB	AYR47_RS02635	563235:564726	DNA phosphorothioation system sulfurtransferase DndC	AYR47_RS02630	561247:563233	DNA sulfur modification protein DndD
NZ_CP106675.1	Bacillus cereus strain SRCM116293 chromosome	N7988_RS04755	927647:928742	DNA sulfur modification protein DndB	N7988_RS04750	926076:927645	DNA phosphorothioation system sulfurtransferase DndC	N7988_RS04745	924069:926061	DNA sulfur modification protein DndD	N7988_RS04725	920155:922171	DNA sulfur modification protein DndD
NZ_CP014056.2	Grimontia hollisae strain FDAARGOS_111 chromosome 1	AL542_RS13035	2005088:2006165	DNA sulfur modification protein DndB	AL542_RS13030	2003457:2005089	DNA phosphorothioation system sulfurtransferase DndC	AL542_RS13025	2001430:2003449	DNA sulfur modification protein DndD
NC_006274.1	Bacillus cereus E33L	BCE33L_RS04870	962654:963749	DNA sulfur modification protein DndB	BCE33L_RS04865	961083:962652	DNA phosphorothioation system sulfurtransferase DndC	BCE33L_RS04860	959076:961068	DNA sulfur modification protein DndD	BCE33L_RS04840	955162:957178	DNA sulfur modification protein DndD
NZ_CP022136.1	Salmonella enterica subsp. diarizonae serovar	LFZ55_RS24485	65:c:z	str. SA20044251 plasmid unnamed1 60012:61098 DGQHR domain-containing protein	LFZ55_RS24490	65:c:z	str. SA20044251 plasmid unnamed1 61143:63024 phosphoadenosine phosphosulfate reductase family protein
NZ_HG992749.1	Vibrio sp. B1FLJ16 chromosome 1	KHN79_RS08700	1911915:1913025	DNA sulfur modification protein DndB	KHN79_RS08705	1913017:1914784	DNA phosphorothioation system sulfurtransferase DndC	KHN79_RS08710	1914784:1916794	DNA sulfur modification protein DndD
NZ_CP080070.1	Escherichia coli strain 19SZHZ713Rt chromosome	KZO15_RS19255	4032515:4033601	DNA sulfur modification protein DndB	KZO15_RS19260	4033597:4035232	DNA phosphorothioation system sulfurtransferase DndC	KZO15_RS19265	4035221:4037222	DNA sulfur modification protein DndD
NZ_CP080545.1	Paenibacillus sp. sptzw28 chromosome	KZ483_RS25190	5424717:5425815	DNA sulfur modification protein DndB	KZ483_RS25185	5423332:5424721	DNA phosphorothioation system sulfurtransferase DndC	KZ483_RS25150	5413508:5413718	hypothetical protein	KZ483_RS25180	5421344:5423336	DNA sulfur modification protein DndD	KZ483_RS25145	5411514:5413512	DNA sulfur modification protein DndD
NZ_CP014134.1	Vibrio diabolicus strain FDAARGOS_99 chromosome 1	AL468_RS13795	999933:1001013	DNA sulfur modification protein DndB	AL468_RS13800	1001009:1002641	DNA phosphorothioation system sulfurtransferase DndC	AL468_RS13805	1002649:1004659	DNA sulfur modification protein DndD
NC_011748.1	Escherichia coli 55989	EC55989_RS24715	4962835:4963921	DNA sulfur modification protein DndB	EC55989_RS24710	4961204:4962839	DNA phosphorothioation system sulfurtransferase DndC	EC55989_RS24705	4959214:4961215	DNA sulfur modification protein DndD
NZ_AP022547.1	Klebsiella michiganensis strain THO-011 chromosome	JLG71_RS24650	5263742:5264828	DNA sulfur modification protein DndB	JLG71_RS24655	5264824:5266459	DNA phosphorothioation system sulfurtransferase DndC	JLG71_RS24660	5266448:5268458	DNA sulfur modification protein DndD
NZ_CP045293.1	Paenibacillus guangzhouensis strain KCTC 33171 chromosome	GCU39_RS28610	6381007:6382099	DNA sulfur modification protein DndB	GCU39_RS28615	6382119:6383619	DNA phosphorothioation system sulfurtransferase DndC	GCU39_RS28620	6383608:6385603	DNA sulfur modification protein DndD
NZ_CP019449.1	Sphingopyxis sp. QXT-31 chromosome	BWQ93_RS03290	652485:653733	DNA sulfur modification protein DndB	BWQ93_RS03315	656906:658037	DNA phosphorothioation system sulfurtransferase DndC	BWQ93_RS03265	645779:647828	AAA family ATPase	BWQ93_RS03305	654700:656704	AAA family ATPase
NZ_CP091604.1	Salmonella enterica strain 1902 chromosome	L5514_RS19070	3969497:3970583	DNA sulfur modification protein DndB	L5514_RS19075	3970579:3972214	DNA phosphorothioation system sulfurtransferase DndC	L5514_RS19080	3972203:3974213	DNA sulfur modification protein DndD
NZ_CP047095.1	Rossellomorea marisflavi strain 151-25 chromosome	D5E69_RS04775	891012:892110	DNA sulfur modification protein DndB	D5E69_RS04770	889421:891011	DNA phosphorothioation system sulfurtransferase DndC	D5E69_RS04765	887415:889404	DNA sulfur modification protein DndD	D5E69_RS04800	901625:903641	DNA sulfur modification protein DndD
NZ_CP008849.1	Alteromonas australica strain H 17 chromosome	EP13_RS00435	95737:96823	DNA sulfur modification protein DndB	EP13_RS00430	94115:95741	DNA phosphorothioation system sulfurtransferase DndC	EP13_RS00425	92130:94119	DNA sulfur modification protein DndD
NZ_CP091622.1	Salmonella enterica strain 1419 chromosome	L5509_RS18905	3943797:3944883	DNA sulfur modification protein DndB	L5509_RS18910	3944879:3946514	DNA phosphorothioation system sulfurtransferase DndC	L5509_RS18915	3946503:3948513	DNA sulfur modification protein DndD
NZ_CP009539.1	Yersinia ruckeri strain YRB chromosome	BD65_RS11855	2629547:2630633	DNA sulfur modification protein DndB	BD65_RS11850	2627916:2629551	DNA phosphorothioation system sulfurtransferase DndC	BD65_RS11845	2625926:2627927	DNA sulfur modification protein DndD
NZ_CP024955.1	Kyrpidia spormannii strain EA-1 chromosome	CVV65_RS05380	1089471:1090584	DNA sulfur modification protein DndB	CVV65_RS05385	1090580:1092053	DNA phosphorothioation system sulfurtransferase DndC	CVV65_RS05390	1092062:1094072	DNA sulfur modification protein DndD
NZ_CP071439.1	Escherichia coli strain EcPNK004 chromosome	J1F19_RS18550	3937843:3938929	DNA sulfur modification protein DndB	J1F19_RS18555	3938925:3940560	DNA phosphorothioation system sulfurtransferase DndC	J1F19_RS18560	3940549:3942550	DNA sulfur modification protein DndD
NZ_CP090009.1	Paradesulfovibrio bizertensis strain SY-1 chromosome	LWC08_RS02245	507405:508560	DNA sulfur modification protein DndB	LWC08_RS02240	505922:507425	DNA phosphorothioation system sulfurtransferase DndC	LWC08_RS02235	503971:505951	DNA sulfur modification protein DndD
NZ_CP074350.1	Pantoea dispersa strain YSD_J2 chromosome	KFZ74_RS03145	687724:688810	DNA sulfur modification protein DndB	KFZ74_RS03140	686093:687728	DNA phosphorothioation system sulfurtransferase DndC	KFZ74_RS03135	684103:686104	DNA sulfur modification protein DndD
NZ_CP094380.1	Pseudodesulfovibrio tunisiensis strain RB22 chromosome	MPN23_RS15905	3336120:3337221	DNA sulfur modification protein DndB	MPN23_RS15910	3337222:3338632	DNA phosphorothioation system sulfurtransferase DndC	MPN23_RS15915	3338628:3340629	DNA sulfur modification protein DndD
NZ_CP053980.1	Bacillus thuringiensis strain FDAARGOS_795 chromosome	FOC89_RS18565	2998598:2999693	DNA sulfur modification protein DndB	FOC89_RS18560	2997027:2998596	DNA phosphorothioation system sulfurtransferase DndC	FOC89_RS18555	2995020:2997012	DNA sulfur modification protein DndD	FOC89_RS18535	2991106:2993122	DNA sulfur modification protein DndD
NZ_CP062223.1	Salmonella enterica subsp. enterica serovar Goldcoast strain R18.1656 chromosome	FC633_RS18700	3929923:3931009	DNA sulfur modification protein DndB	FC633_RS18705	3931005:3932640	DNA phosphorothioation system sulfurtransferase DndC	FC633_RS18710	3932629:3934639	DNA sulfur modification protein DndD
NZ_CP031068.1	Bacillus sp. JAS24-2 chromosome	DN407_RS04775	919783:920878	DNA sulfur modification protein DndB	DN407_RS04770	918212:919781	DNA phosphorothioation system sulfurtransferase DndC	DN407_RS04765	916205:918197	DNA sulfur modification protein DndD	DN407_RS04745	912291:914307	DNA sulfur modification protein DndD
NC_018080.1	Pseudomonas aeruginosa DK2	PADK2_RS11040	2318009:2319110	DNA sulfur modification protein DndB	PADK2_RS11045	2319138:2320629	DNA phosphorothioation system sulfurtransferase DndC	PADK2_RS11050	2320631:2322617	DNA sulfur modification protein DndD
NZ_CP027524.1	Pseudoalteromonas carrageenovora strain KCTC 22325 chromosome II	PC2016_RS19605	715467:716553	DNA sulfur modification protein DndB	PC2016_RS19610	716545:718129	DNA phosphorothioation system sulfurtransferase DndC	PC2016_RS19615	718131:720087	DNA sulfur modification protein DndD
NZ_CP092682.1	Vibrio campbellii strain IFL1 chromosome 1	MKR81_RS11815	2572921:2574001	DNA sulfur modification protein DndB	MKR81_RS11820	2573997:2575629	DNA phosphorothioation system sulfurtransferase DndC	MKR81_RS11825	2575637:2577650	DNA sulfur modification protein DndD
NZ_CP029361.1	Streptomyces globisporus strain TFH56 chromosome	DIJ69_RS20000	4385824:4386964	DNA sulfur modification protein DndB	DIJ69_RS20005	4386960:4388544	DNA phosphorothioation system sulfurtransferase DndC	DIJ69_RS20025	4391607:4393665	AAA family ATPase	DIJ69_RS20010	4388530:4390558	DNA sulfur modification protein DndD
NC_009483.1	Geotalea uraniireducens Rf4	GURA_RS12580	2856476:2857553	DNA sulfur modification protein DndB	GURA_RS12585	2857577:2859233	DNA phosphorothioation system sulfurtransferase DndC	GURA_RS12620	2865873:2867973	AAA family ATPase	GURA_RS12590	2859229:2861206	DNA sulfur modification protein DndD
NZ_CP053813.1	Vibrio cholerae strain W7G chromosome 1	HPY09_RS10025	2222156:2223251	DNA sulfur modification protein DndB	HPY09_RS10030	2223271:2225233	DNA phosphorothioation system sulfurtransferase DndC	HPY09_RS10035	2225232:2227203	DNA sulfur modification protein DndD
NZ_CP017414.1	Halobacteriovorax marinus strain BE01 chromosome	BIY24_RS03775	779867:780944	DNA sulfur modification protein DndB	BIY24_RS03770	778357:779860	DNA phosphorothioation system sulfurtransferase DndC	BIY24_RS03765	776357:778361	DNA sulfur modification protein DndD
NZ_CP019392.1	Escherichia coli strain XH992 chromosome	BW707_RS08855	1873658:1874747	DNA sulfur modification protein DndB	BW707_RS08850	1872031:1873666	DNA phosphorothioation system sulfurtransferase DndC	BW707_RS08845	1870041:1872042	DNA sulfur modification protein DndD
NZ_CP030028.1	Bacillus sp. Y1 chromosome	DOE78_RS11490	2328353:2329460	DNA sulfur modification protein DndB	DOE78_RS11485	2326792:2328361	DNA phosphorothioation system sulfurtransferase DndC	DOE78_RS11480	2324785:2326774	DNA sulfur modification protein DndD	DOE78_RS11515	2338957:2340988	DNA sulfur modification protein DndD
NZ_LR134315.1	Escherichia coli strain NCTC9064 chromosome 1	EL184_RS19565	4005079:4006165	DNA sulfur modification protein DndB	EL184_RS19570	4006161:4007796	DNA phosphorothioation system sulfurtransferase DndC	EL184_RS19575	4007785:4009786	DNA sulfur modification protein DndD
NZ_CP042917.1	Rhodococcus qingshengii strain RL1 chromosome	D6M20_RS05850	657976:659002	DNA sulfur modification protein DndB	D6M20_RS05855	658998:660537	DNA phosphorothioation system sulfurtransferase DndC	D6M20_RS05880	664886:666950	AAA family ATPase	D6M20_RS05860	660533:662507	DNA sulfur modification protein DndD
NZ_CP095856.1	Escherichia coli strain EC6563 chromosome	MYG04_RS17110	3549244:3550333	DNA sulfur modification protein DndB	MYG04_RS17105	3547617:3549252	DNA phosphorothioation system sulfurtransferase DndC	MYG04_RS17100	3545627:3547628	DNA sulfur modification protein DndD
NZ_CP063684.2	Salmonella enterica subsp. enterica serovar Bareilly strain FC745 chromosome	INS00_RS19170	3974724:3975810	DNA sulfur modification protein DndB	INS00_RS19175	3975806:3977441	DNA phosphorothioation system sulfurtransferase DndC	INS00_RS19180	3977430:3979440	DNA sulfur modification protein DndD
NZ_CP022743.1	Mucilaginibacter xinganensis strain BJC16-A31 chromosome	MuYL_RS11040	2556776:2558912	AAA family ATPase	MuYL_RS11045	2558905:2560231	DNA phosphorothioation system sulfurtransferase DndC
NZ_CP042299.1	Vibrio cholerae O1 strain AAS91 chromosome 1	FKV26_RS01665	372613:373693	DNA sulfur modification protein DndB	FKV26_RS01660	370985:372617	DNA phosphorothioation system sulfurtransferase DndC	FKV26_RS01655	368967:370977	DNA sulfur modification protein DndD
NZ_CP046804.1	Vibrio cidicii strain 2756-81 chromosome 1	GPY24_RS08865	668609:669689	DNA sulfur modification protein DndB	GPY24_RS08860	666980:668162	DNA phosphorothioation system sulfurtransferase DndC	GPY24_RS23390	668151:668613	hypothetical protein	GPY24_RS08855	664962:666972	DNA sulfur modification protein DndD
NZ_CP060834.1	Salmonella enterica strain 1505 chromosome	IAR36_RS19075	3968003:3969089	DNA sulfur modification protein DndB	IAR36_RS19080	3969085:3970720	DNA phosphorothioation system sulfurtransferase DndC	IAR36_RS19085	3970709:3972719	DNA sulfur modification protein DndD
NZ_CP030749.1	Salmonella enterica strain MAC15 chromosome	DRF64_RS20970	4247223:4248309	DNA sulfur modification protein DndB	DRF64_RS20945	4240089:4241283	DGQHR domain-containing protein	DRF64_RS20965	4245595:4247227	DNA phosphorothioation system sulfurtransferase DndC	DRF64_RS20960	4243598:4245599	DNA sulfur modification protein DndD
NZ_CP017253.2	Clostridium taeniosporum strain 1/k chromosome	BGI42_RS08530	1845822:1846911	DNA sulfur modification protein DndB	BGI42_RS08535	1846910:1848539	DNA phosphorothioation system sulfurtransferase DndC	BGI42_RS08540	1848528:1850688	DNA sulfur modification protein DndD
NZ_CP044086.1	Pseudomonas luteola strain FDAARGOS_637 chromosome 1	FOB45_RS13610	1373062:1374154	DNA sulfur modification protein DndB	FOB45_RS13615	1374184:1375672	DNA phosphorothioation system sulfurtransferase DndC	FOB45_RS13620	1375674:1377663	DNA sulfur modification protein DndD
NZ_CP064829.1	Morganella morganii subsp. morganii strain 621164 chromosome	IZ188_RS02250	473628:474714	DNA sulfur modification protein DndB	IZ188_RS02245	471997:473632	DNA phosphorothioation system sulfurtransferase DndC	IZ188_RS02240	470007:472008	DNA sulfur modification protein DndD
NC_014328.1	Clostridium ljungdahlii DSM 13528	CLJU_RS07155	1571214:1572300	DNA sulfur modification protein DndB	CLJU_RS07150	1569583:1571212	DNA phosphorothioation system sulfurtransferase DndC	CLJU_RS07145	1567434:1569594	DNA sulfur modification protein DndD
NZ_JAGFPF010000034.1	Candidatus Symbiopectobacterium sp. NZEC135 NODE_34_legth_46161_cov_120.094480	J5224_RS15965	7803:8883	DNA sulfur modification protein DndB	J5224_RS15960	6139:7807	DNA phosphorothioation system sulfurtransferase DndC	J5224_RS15955	4191:6150	DNA sulfur modification protein DndD
NZ_CP063319.1	Mycobacteroides abscessus subsp. abscessus strain GD26 chromosome	IN841_RS05440	1089269:1090412	DNA sulfur modification protein DndB	IN841_RS05445	1090412:1091951	DNA phosphorothioation system sulfurtransferase DndC	IN841_RS05450	1091947:1093924	DNA sulfur modification protein DndD
NZ_CP010520.1	Clostridium botulinum strain NCTC 8266 chromosome	ST13_RS09255	2059262:2060351	DNA sulfur modification protein DndB	ST13_RS09260	2060350:2061979	DNA phosphorothioation system sulfurtransferase DndC	ST13_RS09265	2061968:2064128	DNA sulfur modification protein DndD
NZ_CP056120.1	Moritella sp. 36 chromosome	HWV03_RS14560	3300843:3301938	DNA sulfur modification protein DndB	HWV03_RS14565	3301927:3303595	DNA phosphorothioation system sulfurtransferase DndC	HWV03_RS14570	3303584:3305546	DNA sulfur modification protein DndD
NZ_CP037806.1	Clostridioides difficile strain Cd18 chromosome	E1H41_RS15960	3504605:3506765	AAA family ATPase	E1H41_RS15955	3503152:3504619	DNA phosphorothioation system sulfurtransferase DndC
NZ_CP075964.1	Clostridium perfringens strain 346/91 chromosome	KLF32_RS06775	1515980:1517081	DNA sulfur modification protein DndB	KLF32_RS06780	1517073:1518699	DNA phosphorothioation system sulfurtransferase DndC	KLF32_RS06785	1518688:1520845	DNA sulfur modification protein DndD
NZ_CP012998.1	Vibrio cholerae strain 2012Env-9 chromosome 2	NH62_RS07085	372615:373695	DNA sulfur modification protein DndB	NH62_RS20660	371602:372619	phosphoadenosine phosphosulfate reductase family protein	NH62_RS20655	370986:371577	hypothetical protein	NH62_RS07075	368968:370978	DNA sulfur modification protein DndD
NZ_CP011566.1	Pseudomonas sp. DR 5-09 chromosome	PDR5_RS09905	2217850:2218930	DNA sulfur modification protein DndB	PDR5_RS09900	2216324:2217851	DNA phosphorothioation system sulfurtransferase DndC	PDR5_RS09895	2214315:2216328	DNA sulfur modification protein DndD
NZ_CP072169.1	Agrobacterium larrymoorei strain AF3.44 plasmid pTiAF3.44	J5285_RS23760	387120:388212	DNA sulfur modification protein DndB	J5285_RS23765	388201:389737	DNA phosphorothioation system sulfurtransferase DndC	J5285_RS23770	389733:391728	DNA sulfur modification protein DndD
NZ_AP026780.1	Photobacterium damselae subsp. damselae strain 04Ya311 chromosome 1	OO966_RS11930	2520957:2522070	DNA sulfur modification protein DndB	OO966_RS11935	2522062:2523829	DNA phosphorothioation system sulfurtransferase DndC	OO966_RS11940	2523829:2525839	DNA sulfur modification protein DndD
NZ_CP091624.1	Salmonella enterica strain 1382 chromosome	L5508_RS19080	3974730:3975816	DNA sulfur modification protein DndB	L5508_RS19085	3975812:3977447	DNA phosphorothioation system sulfurtransferase DndC	L5508_RS19090	3977436:3979446	DNA sulfur modification protein DndD
NZ_CP062868.1	Escherichia coli strain Res13-Lact-PEB01-20 chromosome	IMP84_RS19330	4030846:4031932	DNA sulfur modification protein DndB	IMP84_RS19335	4031928:4033563	DNA phosphorothioation system sulfurtransferase DndC	IMP84_RS19340	4033552:4035553	DNA sulfur modification protein DndD
NZ_CP091630.1	Salmonella enterica strain 1147 chromosome	L5506_RS19075	3972117:3973203	DNA sulfur modification protein DndB	L5506_RS19080	3973199:3974834	DNA phosphorothioation system sulfurtransferase DndC	L5506_RS19085	3974823:3976833	DNA sulfur modification protein DndD
NZ_CP075062.1	Escherichia coli strain EC_J_9 chromosome	H4F96_RS03855	793140:794226	DNA sulfur modification protein DndB	H4F96_RS03860	794222:795857	DNA phosphorothioation system sulfurtransferase DndC	H4F96_RS03865	795846:797847	DNA sulfur modification protein DndD
NZ_CP106964.1	Klebsiella variicola strain SY1 chromosome	OCU08_RS23685	4886621:4887707	DNA sulfur modification protein DndB	OCU08_RS23690	4887703:4889338	DNA phosphorothioation system sulfurtransferase DndC	OCU08_RS23695	4889327:4891337	DNA sulfur modification protein DndD
NZ_CP109811.1	Mesobacillus jeotgali strain SBJS01 chromosome	FOF60_RS11005	2178944:2180042	DNA sulfur modification protein DndB	FOF60_RS11000	2177350:2178943	DNA phosphorothioation system sulfurtransferase DndC	FOF60_RS10945	2166797:2168795	AAA family ATPase	FOF60_RS10995	2175343:2177329	DNA sulfur modification protein DndD	FOF60_RS11030	2189598:2191614	DNA sulfur modification protein DndD
NZ_CP061530.1	Escherichia coli strain WEM25 chromosome	H5V41_RS02140	457841:458927	DNA sulfur modification protein DndB	H5V41_RS02135	456222:457845	DNA phosphorothioation system sulfurtransferase DndC	H5V41_RS02130	454220:456221	DNA sulfur modification protein DndD
NZ_CP044098.1	Citrobacter portucalensis strain FDAARGOS_617 chromosome	FOB25_RS08420	1780019:1781105	DNA sulfur modification protein DndB	FOB25_RS08415	1778388:1780023	DNA phosphorothioation system sulfurtransferase DndC	FOB25_RS08410	1776394:1778392	DNA sulfur modification protein DndD	FOB25_RS08395	1773595:1774843	DGQHR domain-containing protein
NZ_CP097896.1	Pectobacterium actinidiae strain GX-Pa1 chromosome	M9782_RS04365	979214:980300	DNA sulfur modification protein DndB	M9782_RS04360	977589:979218	DNA phosphorothioation system sulfurtransferase DndC	M9782_RS04355	975592:977590	DNA sulfur modification protein DndD
NZ_CP035731.1	Vibrio vulnificus strain 2142-77 chromosome 1	EPB55_RS04050	708208:709303	DNA sulfur modification protein DndB	EPB55_RS04055	709323:711285	DNA phosphorothioation system sulfurtransferase DndC	EPB55_RS04060	711284:713255	DNA sulfur modification protein DndD
NZ_CP091534.1	Escherichia coli strain 537-20 chromosome	L6D13_RS04305	884258:885344	DNA sulfur modification protein DndB	L6D13_RS04310	885340:886975	DNA phosphorothioation system sulfurtransferase DndC	L6D13_RS04315	886964:888965	DNA sulfur modification protein DndD
NZ_CP061118.1	Salmonella enterica subsp. enterica serovar Indiana strain S530 chromosome	IBZ01_RS21815	4483378:4484467	DNA sulfur modification protein DndB	IBZ01_RS21820	4484459:4486094	DNA phosphorothioation system sulfurtransferase DndC	IBZ01_RS21825	4486083:4488084	DNA sulfur modification protein DndD
NZ_CP092473.1	Roseburia sp. NSJ-69 chromosome	H8S51_RS16875	3685508:3686579	DNA sulfur modification protein DndB	H8S51_RS16870	3683998:3685498	DNA phosphorothioation system sulfurtransferase DndC	H8S51_RS16865	3682048:3683995	DNA sulfur modification protein DndD
NZ_CP089975.1	Moraxella sp. ZY190618 chromosome	LU290_RS09015	1881940:1884019	hypothetical protein	LU290_RS09025	1884237:1885362	DNA phosphorothioation system sulfurtransferase DndC
NZ_CP035953.1	Bacillus mycoides strain BPN03/1 chromosome	EXW58_RS04695	926826:927924	DNA sulfur modification protein DndB	EXW58_RS04690	925258:926827	DNA phosphorothioation system sulfurtransferase DndC	EXW58_RS04685	923251:925243	DNA sulfur modification protein DndD	EXW58_RS04650	913146:915156	DNA sulfur modification protein DndD
NC_012673.1	Exiguobacterium sp. AT1b	EAT1B_RS13280	2559579:2560680	DNA sulfur modification protein DndB	EAT1B_RS13275	2557895:2559551	DNA phosphorothioation system sulfurtransferase DndC	EAT1B_RS13230	2542851:2544870	AAA family ATPase	EAT1B_RS13290	2561236:2563483	DNA sulfur modification protein DndD	EAT1B_RS13270	2555893:2557906	DNA sulfur modification protein DndD
NZ_CP087189.1	Pseudomonas protegens strain B21-024 chromosome	LOY29_RS17945	3934909:3935989	DNA sulfur modification protein DndB	LOY29_RS17950	3935985:3937512	DNA phosphorothioation system sulfurtransferase DndC	LOY29_RS17990	3946130:3948194	AAA family ATPase	LOY29_RS17955	3937508:3939521	DNA sulfur modification protein DndD
NZ_CP055022.1	Escherichia coli strain SWHEFF_68 chromosome	HUZ76_RS21860	4566962:4568048	DNA sulfur modification protein DndB	HUZ76_RS21855	4565331:4566966	DNA phosphorothioation system sulfurtransferase DndC	HUZ76_RS21850	4563341:4565342	DNA sulfur modification protein DndD
NZ_RYFF01000069.1	Candidatus Chloroploca sp. Khr17 NODE_144	EKD05_RS22985	8856:9960	DNA sulfur modification protein DndB	EKD05_RS22960	2243:3326	DNA sulfur modification protein DndB	EKD05_RS22980	7405:8860	DNA phosphorothioation system sulfurtransferase DndC	EKD05_RS22975	5378:7409	DNA sulfur modification protein DndD
NZ_CP080382.1	Arthrobacter sp. PAMC25284 chromosome	KY499_RS07750	1670816:1671461	DGQHR domain-containing protein	KY499_RS07745	1670326:1670827	DGQHR domain-containing protein	KY499_RS07755	1671457:1672882	DNA phosphorothioation system sulfurtransferase DndC	KY499_RS07760	1673001:1674981	DNA sulfur modification protein DndD	KY499_RS07710	1662202:1662580	AAA family ATPase
NZ_AP025018.1	Calothrix sp. PCC 7716 chromosome	CAL7716_RS35820	8045141:8046485	DGQHR domain-containing protein	CAL7716_RS35795	8040085:8041720	DNA phosphorothioation system sulfurtransferase DndC	CAL7716_RS35760	8033073:8035149	AAA family ATPase	CAL7716_RS35800	8041831:8043817	DNA sulfur modification protein DndD
NZ_CP020565.1	Salmonella enterica subsp. enterica serovar Typhimurium strain FORC58 chromosome	FORC58_RS20405	3992575:3993661	DNA sulfur modification protein DndB	FORC58_RS20410	3993657:3995292	DNA phosphorothioation system sulfurtransferase DndC	FORC58_RS20415	3995281:3997291	DNA sulfur modification protein DndD
NC_010397.1	Mycobacteroides abscessus ATCC 19977	MAB_RS05695	1105795:1106938	DNA sulfur modification protein DndB	MAB_RS05700	1106938:1108477	DNA phosphorothioation system sulfurtransferase DndC	MAB_RS05705	1108473:1110450	DNA sulfur modification protein DndD
NZ_CP090489.1	Photobacterium damselae subsp. damselae strain AS-15-3942-8 chromosome 1	IHC91_RS11985	2569035:2570148	DNA sulfur modification protein DndB	IHC91_RS11990	2570140:2571907	DNA phosphorothioation system sulfurtransferase DndC	IHC91_RS11995	2571907:2573917	DNA sulfur modification protein DndD
NZ_CP012346.1	Salmonella enterica subsp. enterica serovar Panama str. ATCC 7378 chromosome	SEEP7378_RS18920	3913419:3914505	DNA sulfur modification protein DndB	SEEP7378_RS18925	3914501:3916136	DNA phosphorothioation system sulfurtransferase DndC	SEEP7378_RS18930	3916125:3918135	DNA sulfur modification protein DndD
NZ_AP022575.1	Mycobacterium shinjukuense strain JCM 14233 chromosome	G6N20_RS10670	2380007:2381162	DNA sulfur modification protein DndB	G6N20_RS10665	2378475:2380011	DNA phosphorothioation system sulfurtransferase DndC	G6N20_RS10640	2372115:2374173	AAA family ATPase	G6N20_RS10660	2376508:2378479	DNA sulfur modification protein DndD
NZ_CP090953.1	Sphingomonas sp. S2-65 chromosome	LZ586_RS15335	3255440:3256508	DNA sulfur modification protein DndB	LZ586_RS15340	3256517:3258011	DNA phosphorothioation system sulfurtransferase DndC	LZ586_RS15345	3258007:3259999	DNA sulfur modification protein DndD
NZ_AP022591.1	Mycolicibacterium celeriflavum strain JCM 18439 chromosome	G6N18_RS12290	2508279:2509308	DNA sulfur modification protein DndB	G6N18_RS12295	2509304:2510846	DNA phosphorothioation system sulfurtransferase DndC	G6N18_RS12275	2504305:2506363	AAA family ATPase	G6N18_RS12300	2510842:2512822	DNA sulfur modification protein DndD
NZ_CP091607.1	Salmonella enterica strain 1810 chromosome	L5513_RS19090	3974772:3975858	DNA sulfur modification protein DndB	L5513_RS19095	3975854:3977489	DNA phosphorothioation system sulfurtransferase DndC	L5513_RS19100	3977478:3979488	DNA sulfur modification protein DndD
NZ_CP059835.1	Escherichia coli strain tcmA_3 chromosome	GQF93_RS10610	2180320:2181406	DNA sulfur modification protein DndB	GQF93_RS10605	2178689:2180324	DNA phosphorothioation system sulfurtransferase DndC	GQF93_RS10600	2176699:2178700	DNA sulfur modification protein DndD
NZ_CP068155.1	Escherichia coli strain FDAARGOS_1077 chromosome	I6I34_RS08920	1582975:1584061	DNA sulfur modification protein DndB	I6I34_RS08925	1584057:1585680	DNA phosphorothioation system sulfurtransferase DndC	I6I34_RS08930	1585681:1587682	DNA sulfur modification protein DndD
NZ_CP019121.1	Vibrio vulnificus strain FORC_054 chromosome 1	FORC54_RS11145	2134815:2135895	DNA sulfur modification protein DndB	FORC54_RS11150	2135891:2137523	DNA phosphorothioation system sulfurtransferase DndC	FORC54_RS11155	2137531:2139541	DNA sulfur modification protein DndD
NZ_AP019309.1	Intestinibaculum porci strain SG0102 chromosome	SG0102_RS06335	1313768:1314842	DNA sulfur modification protein DndB	SG0102_RS06340	1314857:1316405	DNA phosphorothioation system sulfurtransferase DndC	SG0102_RS06345	1316394:1318335	DNA sulfur modification protein DndD
NZ_CP040391.1	Klebsiella pneumoniae strain LSH-KPN25 chromosome	FEF28_RS23355	4802503:4803589	DNA sulfur modification protein DndB	FEF28_RS23360	4803585:4805220	DNA phosphorothioation system sulfurtransferase DndC	FEF28_RS23365	4805209:4807210	DNA sulfur modification protein DndD
NZ_CP051183.1	Bermanella marisrubri strain RED65 chromosome	HF888_RS01135	254515:255613	DNA sulfur modification protein DndB	HF888_RS01130	252980:254519	DNA phosphorothioation system sulfurtransferase DndC	HF888_RS01125	251010:252981	DNA sulfur modification protein DndD
NZ_CP031705.1	Microcoleus vaginatus HSN003 chromosome	D0A37_RS09930	2324451:2325564	DNA sulfur modification protein DndB	D0A37_RS09920	2321590:2323276	DNA phosphorothioation system sulfurtransferase DndC	D0A37_RS09975	2331727:2333794	AAA family ATPase	D0A37_RS09905	2318644:2320642	DNA sulfur modification protein DndD
NZ_CP045954.1	Salmonella enterica subsp. enterica serovar Saintpaul strain AUSMDU00010531 chromosome	GJE09_RS19365	4024789:4025875	DNA sulfur modification protein DndB	GJE09_RS19370	4025871:4027506	DNA phosphorothioation system sulfurtransferase DndC	GJE09_RS19375	4027495:4029505	DNA sulfur modification protein DndD
NZ_CP062821.1	Providencia rettgeri strain Res13-Sevr-LER2-35 chromosome	IMQ36_RS19105	4111911:4112997	DNA sulfur modification protein DndB	IMQ36_RS19110	4112993:4114628	DNA phosphorothioation system sulfurtransferase DndC	IMQ36_RS19115	4114617:4116618	DNA sulfur modification protein DndD
NZ_CP054715.1	Salmonella enterica strain 85-0120 chromosome	HPG84_RS02760	583429:584515	DNA sulfur modification protein DndB	HPG84_RS02755	581798:583433	DNA phosphorothioation system sulfurtransferase DndC	HPG84_RS02750	579804:581802	DNA sulfur modification protein DndD	HPG84_RS02690	567638:568538	DGQHR domain-containing protein
NZ_VTOW01000001.1	Candidatus Manganitrophus noduliformans strain Mn-1 Ga0306812_101	MNODULE_RS05200	1057422:1058538	DNA sulfur modification protein DndB	MNODULE_RS05195	1056022:1057420	DNA phosphorothioation system sulfurtransferase DndC	MNODULE_RS05215	1061074:1063006	AAA family ATPase	MNODULE_RS05190	1053998:1056026	DNA sulfur modification protein DndD
NC_014501.1	Gloeothece verrucosa PCC 7822	CYAN7822_RS23270	5171979:5172783	DNA sulfur modification protein DndB	CYAN7822_RS23285	5174956:5176603	DNA phosphorothioation system sulfurtransferase DndC	CYAN7822_RS23300	5179299:5181297	DNA sulfur modification protein DndD
NZ_AP021940.1	Aeromonas veronii strain WP2-S18-CRE-03 chromosome	H7R57_RS20295	4301863:4302949	DNA sulfur modification protein DndB	H7R57_RS20325	4308012:4308693	AAA family ATPase	H7R57_RS20310	4304294:4305653	DNA phosphorothioation system sulfurtransferase DndC	H7R57_RS20300	4302945:4303131	hypothetical protein	H7R57_RS20340	4311191:4312649	DNA sulfur modification protein DndD
NZ_CP065178.1	Pectobacterium quasiaquaticum strain A398-S21-F17 chromosome	IG605_RS07235	1544989:1546069	DNA sulfur modification protein DndB	IG605_RS07230	1543325:1544993	DNA phosphorothioation system sulfurtransferase DndC	IG605_RS07225	1541377:1543336	DNA sulfur modification protein DndD
NZ_CP031740.1	Microcoleus vaginatus PCC 9802 strain PCC9802 chromosome	D0A34_RS25280	6219983:6221105	DNA sulfur modification protein DndB	D0A34_RS25265	6216200:6217868	DNA phosphorothioation system sulfurtransferase DndC	D0A34_RS25320	6226329:6228396	AAA family ATPase	D0A34_RS25250	6212548:6214546	DNA sulfur modification protein DndD
NZ_CP090133.1	Salmonella enterica subsp. enterica serovar Goldcoast strain 5ASAL07 chromosome	LZK29_RS18830	3931964:3933050	DNA sulfur modification protein DndB	LZK29_RS18835	3933046:3934681	DNA phosphorothioation system sulfurtransferase DndC	LZK29_RS18840	3934670:3936680	DNA sulfur modification protein DndD
NZ_CP119677.1	Ruminiclostridium papyrosolvens DSM 2782 chromosome	P0092_RS19150	4351739:4353923	AAA family ATPase	P0092_RS19155	4353912:4355298	DNA phosphorothioation system sulfurtransferase DndC
NZ_CP091619.1	Salmonella enterica strain 1473 chromosome	L5510_RS18815	3930738:3931824	DNA sulfur modification protein DndB	L5510_RS18820	3931820:3933455	DNA phosphorothioation system sulfurtransferase DndC	L5510_RS18825	3933444:3935454	DNA sulfur modification protein DndD
NZ_CP045783.1	Klebsiella variicola strain LEMB11 chromosome	GFC07_RS17125	3586585:3587671	DNA sulfur modification protein DndB	GFC07_RS17120	3584954:3586589	DNA phosphorothioation system sulfurtransferase DndC	GFC07_RS17115	3582964:3584965	DNA sulfur modification protein DndD	GFC07_RS17065	3572707:3573847	DGQHR domain-containing protein
NZ_CP044060.1	Aeromonas veronii strain FDAARGOS_632 chromosome	FOB40_RS02305	506738:507824	DNA sulfur modification protein DndB	FOB40_RS02300	505107:506742	DNA phosphorothioation system sulfurtransferase DndC	FOB40_RS11655	2581510:2583247	phosphoadenosine phosphosulfate reductase family protein	FOB40_RS02295	503099:505118	DNA sulfur modification protein DndD
NZ_CP107551.1	Rhodococcus sp. Z13 chromosome	OED52_RS06550	1427166:1428294	DNA sulfur modification protein DndB	OED52_RS06555	1428290:1429820	DNA phosphorothioation system sulfurtransferase DndC	OED52_RS06625	1446188:1448246	AAA family ATPase	OED52_RS06560	1429816:1431790	DNA sulfur modification protein DndD
NZ_CP038859.1	Escherichia coli strain 357900 chromosome	A7A13_RS22715	4741024:4742110	DNA sulfur modification protein DndB	A7A13_RS22710	4739393:4741028	DNA phosphorothioation system sulfurtransferase DndC	A7A13_RS22705	4737403:4739404	DNA sulfur modification protein DndD
NC_007492.2	Pseudomonas fluorescens Pf0-1	PFL01_RS03730	865301:866429	DNA sulfur modification protein DndB	PFL01_RS03735	866444:867935	DNA phosphorothioation system sulfurtransferase DndC	PFL01_RS03740	867937:869920	DNA sulfur modification protein DndD
NZ_CP055167.1	Shigella flexneri strain STEFF_24 chromosome	HUZ50_RS20535	4256382:4257468	DNA sulfur modification protein DndB	HUZ50_RS20540	4257464:4259099	DNA phosphorothioation system sulfurtransferase DndC	HUZ50_RS20545	4259088:4261089	DNA sulfur modification protein DndD
NZ_CP032852.1	Bacillus subtilis subsp. subtilis strain GFR-12 chromosome	D9C09_RS05685	1117590:1118685	DNA sulfur modification protein DndB	D9C09_RS05690	1118687:1120259	DNA phosphorothioation system sulfurtransferase DndC	D9C09_RS05695	1120277:1122272	DNA sulfur modification protein DndD
NZ_CP045338.1	Vibrio sp. THAF190c chromosome	FIV04_RS03125	707662:708742	DNA sulfur modification protein DndB	FIV04_RS03120	706031:707666	DNA phosphorothioation system sulfurtransferase DndC	FIV04_RS03115	704013:706023	DNA sulfur modification protein DndD
NZ_CP026616.1	Acinetobacter sp. SWBY1 chromosome	C3Y93_RS08600	1782878:1784000	DNA sulfur modification protein DndB	C3Y93_RS08605	1784000:1785494	DNA phosphorothioation system sulfurtransferase DndC	C3Y93_RS08610	1785490:1787497	DNA sulfur modification protein DndD
NZ_CP029191.1	Streptomyces venezuelae strain ATCC 14585 chromosome	DEJ49_RS19635	4338769:4339900	DNA sulfur modification protein DndB	DEJ49_RS19630	4337264:4338773	DNA phosphorothioation system sulfurtransferase DndC	DEJ49_RS19625	4335286:4337278	DNA sulfur modification protein DndD
NZ_AP025625.1	Parageobacillus caldoxylosilyticus strain KH3-5 chromosome	MWM03_RS11810	2355013:2356108	DNA sulfur modification protein DndB	MWM03_RS11815	2356110:2357490	DNA phosphorothioation system sulfurtransferase DndC	MWM03_RS11820	2357479:2359501	DNA sulfur modification protein DndD	MWM03_RS11850	2366466:2368470	DNA sulfur modification protein DndD	MWM03_RS11865	2369337:2371353	DNA sulfur modification protein DndD
NZ_CP036259.1	Sporomusa termitida strain DSM 4440 chromosome	SPTER_RS15830	3365337:3366432	DNA sulfur modification protein DndB	SPTER_RS15825	3363952:3365341	DNA phosphorothioation system sulfurtransferase DndC	SPTER_RS15820	3361770:3363963	DNA sulfur modification protein DndD
NZ_CP077209.1	Aeromonas sp. FDAARGOS 1419 chromosome	I6L49_RS01200	273120:274206	DNA sulfur modification protein DndB	I6L49_RS01195	271489:273124	DNA phosphorothioation system sulfurtransferase DndC	I6L49_RS01190	269481:271500	DNA sulfur modification protein DndD
NZ_CP116169.1	Escherichia coli strain DETEC-P1056 chromosome	PIC86_RS19800	4088576:4089662	DNA sulfur modification protein DndB	PIC86_RS19805	4089658:4091293	DNA phosphorothioation system sulfurtransferase DndC	PIC86_RS19810	4091282:4093283	DNA sulfur modification protein DndD
NZ_CP058255.1	Priestia megaterium strain BHS1 chromosome	HW369_RS12730	2383307:2384405	DNA sulfur modification protein DndB	HW369_RS12725	2381712:2383305	DNA phosphorothioation system sulfurtransferase DndC	HW369_RS12720	2379704:2381690	DNA sulfur modification protein DndD	HW369_RS12755	2394050:2396066	DNA sulfur modification protein DndD
NZ_CP031415.1	Saccharospirillum mangrovi strain HK-33 chromosome	DW349_RS16765	3579614:3580694	DNA sulfur modification protein DndB	DW349_RS16760	3578097:3579618	DNA phosphorothioation system sulfurtransferase DndC	DW349_RS16755	3576109:3578098	DNA sulfur modification protein DndD
NZ_CP026985.1	Pectobacterium parmentieri strain IFB5619 chromosome	C5E25_RS02660	542309:543395	DNA sulfur modification protein DndB	C5E25_RS02655	540678:542313	DNA phosphorothioation system sulfurtransferase DndC	C5E25_RS02650	538688:540689	DNA sulfur modification protein DndD
NZ_CP050478.1	Vibrio campbellii strain LJC011 chromosome 1	HB764_RS05290	1131241:1132321	DNA sulfur modification protein DndB	HB764_RS05285	1129613:1131245	DNA phosphorothioation system sulfurtransferase DndC	HB764_RS05280	1127595:1129605	DNA sulfur modification protein DndD
NZ_CP031967.1	Alteromonas sp. BL110 chromosome	D1814_RS07080	1631956:1633048	DNA sulfur modification protein DndB	D1814_RS07075	1630262:1631960	DNA phosphorothioation system sulfurtransferase DndC	D1814_RS07070	1628292:1630263	DNA sulfur modification protein DndD
NZ_CP022141.1	Salmonella enterica subsp. salamae serovar	LFZ47_RS25145	55:k:z39	str. 1315K plasmid unnamed2 66590:67676 DGQHR domain-containing protein	LFZ47_RS25150	55:k:z39	str. 1315K plasmid unnamed2 67721:69602 phosphoadenosine phosphosulfate reductase family protein
NC_008209.1	Roseobacter denitrificans OCh 114	RD1_RS03665	774544:775651	DNA sulfur modification protein DndB	RD1_RS03670	775647:777111	DNA phosphorothioation system sulfurtransferase DndC	RD1_RS03715	788134:790186	AAA family ATPase	RD1_RS03675	777107:779060	DNA sulfur modification protein DndD
NZ_CP100542.1	Klebsiella pneumoniae strain LH09-d chromosome	NLZ07_RS22475	4581951:4583037	DNA sulfur modification protein DndB	NLZ07_RS22470	4580332:4581955	DNA phosphorothioation system sulfurtransferase DndC	NLZ07_RS22465	4578330:4580331	DNA sulfur modification protein DndD
NZ_CP011491.1	Mycolicibacterium vaccae 95051 chromosome	MYVA_RS04175	869052:870198	DNA sulfur modification protein DndB	MYVA_RS04170	867514:869056	DNA phosphorothioation system sulfurtransferase DndC	MYVA_RS04165	865544:867518	DNA sulfur modification protein DndD	MYVA_RS29270	872063:874196	AAA family ATPase
NZ_CP060852.1	Salmonella enterica strain 467 chromosome	IAR30_RS19210	3999544:4000630	DNA sulfur modification protein DndB	IAR30_RS19215	4000626:4002261	DNA phosphorothioation system sulfurtransferase DndC	IAR30_RS19220	4002250:4004260	DNA sulfur modification protein DndD
NZ_CP060585.1	Salmonella enterica strain GX1006 chromosome	H9N29_RS07925	1658568:1659654	DNA sulfur modification protein DndB	H9N29_RS07920	1656937:1658572	DNA phosphorothioation system sulfurtransferase DndC	H9N29_RS07915	1654938:1656948	DNA sulfur modification protein DndD
NZ_CP077210.1	Aeromonas sp. FDAARGOS 1414 chromosome	I6L44_RS04630	1034763:1035855	DNA sulfur modification protein DndB	I6L44_RS04625	1033102:1034767	DNA phosphorothioation system sulfurtransferase DndC	I6L44_RS04620	1031126:1033106	DNA sulfur modification protein DndD
NZ_CP013014.1	Vibrio cholerae strain Env-390 chromosome 2	AP033_RS07095	372615:373695	DNA sulfur modification protein DndB	AP033_RS07090	370987:372619	DNA phosphorothioation system sulfurtransferase DndC	AP033_RS07085	368969:370979	DNA sulfur modification protein DndD
NZ_CP019206.1	Salmonella enterica subsp. enterica serovar Saintpaul strain CFSAN004174 chromosome	BKQ23_RS20550	4070869:4071955	DNA sulfur modification protein DndB	BKQ23_RS20555	4071951:4073586	DNA phosphorothioation system sulfurtransferase DndC	BKQ23_RS20560	4073575:4075585	DNA sulfur modification protein DndD
NZ_CP097130.1	Bacillus subtilis strain S16 chromosome	M2M89_RS01705	312737:313832	DNA sulfur modification protein DndB	M2M89_RS01700	311163:312735	DNA phosphorothioation system sulfurtransferase DndC	M2M89_RS01695	309150:311145	DNA sulfur modification protein DndD
NZ_CP077290.1	Enterobacter cancerogenus strain FDAARGOS 1428 chromosome	I6L58_RS09745	2071399:2072485	DNA sulfur modification protein DndB	I6L58_RS09750	2072481:2074116	DNA phosphorothioation system sulfurtransferase DndC	I6L58_RS09755	2074105:2076106	DNA sulfur modification protein DndD
NZ_CP051218.1	Salmonella sp. SCFS4 chromosome	HF553_RS21590	4462798:4463884	DNA sulfur modification protein DndB	HF553_RS21585	4461167:4462802	DNA phosphorothioation system sulfurtransferase DndC	HF553_RS21580	4459177:4461178	DNA sulfur modification protein DndD
NZ_CP063483.1	Escherichia coli strain EM03-18-08 chromosome	IQS21_RS03460	737867:738953	DNA sulfur modification protein DndB	IQS21_RS03465	738949:740584	DNA phosphorothioation system sulfurtransferase DndC	IQS21_RS03470	740573:742574	DNA sulfur modification protein DndD
NZ_CP073745.1	Bacterioplanoides sp. SCSIO 12839 chromosome	KFF03_RS08150	1753635:1754724	DNA sulfur modification protein DndB	KFF03_RS08145	1752055:1753639	DNA phosphorothioation system sulfurtransferase DndC	KFF03_RS08140	1750064:1752056	DNA sulfur modification protein DndD
NZ_CP014955.1	Mycobacteroides abscessus strain FLAC013 chromosome	A3O00_RS05410	1089112:1090255	DNA sulfur modification protein DndB	A3O00_RS05415	1090255:1091794	DNA phosphorothioation system sulfurtransferase DndC	A3O00_RS05420	1091790:1093767	DNA sulfur modification protein DndD
NZ_CP013101.1	Clostridium perfringens strain FORC_025 chromosome	FORC25_RS07825	1766058:1767159	DNA sulfur modification protein DndB	FORC25_RS07830	1767151:1768777	DNA phosphorothioation system sulfurtransferase DndC	FORC25_RS07835	1768766:1770923	DNA sulfur modification protein DndD
NZ_CP074147.1	Serratia sp. JSRIV001 chromosome	KGP17_RS02840	642119:643205	DNA sulfur modification protein DndB	KGP17_RS02835	640488:642123	DNA phosphorothioation system sulfurtransferase DndC	KGP17_RS02830	638498:640499	DNA sulfur modification protein DndD
NZ_CP036298.1	Aureliella helgolandensis strain Q31a chromosome	Q31a_RS13485	3772509:3773607	DNA sulfur modification protein DndB	Q31a_RS13490	3773631:3775116	DNA phosphorothioation system sulfurtransferase DndC	Q31a_RS13495	3775105:3777163	DNA sulfur modification protein DndD	Q31a_RS13520	3782517:3784650	AAA family ATPase
NZ_CP075896.1	Streptomyces sp. MG62 chromosome	KJK29_RS16335	3668456:3669596	DNA sulfur modification protein DndB	KJK29_RS16340	3669592:3671191	DNA phosphorothioation system sulfurtransferase DndC	KJK29_RS16345	3671177:3673208	DNA sulfur modification protein DndD	KJK29_RS16365	3675996:3678075	AAA family ATPase
NZ_CP023166.1	Salmonella enterica subsp. enterica serovar Saintpaul strain SGB23 chromosome	CK947_RS20880	4086401:4087487	DNA sulfur modification protein DndB	CK947_RS20885	4087483:4089118	DNA phosphorothioation system sulfurtransferase DndC	CK947_RS20890	4089107:4091117	DNA sulfur modification protein DndD
NZ_CP038408.1	Escherichia coli	E3169_RS24155	O157:H7	strain 86-24 chromosome 4858673:4859759 DNA sulfur modification protein DndB	E3169_RS24160	O157:H7	strain 86-24 chromosome 4859755:4861390 DNA phosphorothioation system sulfurtransferase DndC	E3169_RS24165	O157:H7	strain 86-24 chromosome 4861379:4863380 DNA sulfur modification protein DndD
NZ_CP021358.1	Kushneria marisflavi strain SW32 chromosome	B9H00_RS08670	1895422:1896499	DNA sulfur modification protein DndB	B9H00_RS08675	1896495:1898019	DNA phosphorothioation system sulfurtransferase DndC	B9H00_RS08680	1898018:1900013	DNA sulfur modification protein DndD
NZ_CP116430.1	Clostridium perfringens D strain NCTC8346 chromosome	PL323_RS08435	1866857:1867958	DNA sulfur modification protein DndB	PL323_RS08440	1867950:1869576	DNA phosphorothioation system sulfurtransferase DndC	PL323_RS08445	1869565:1871722	DNA sulfur modification protein DndD
NZ_CP023702.1	Streptomyces nitrosporeus strain ATCC 12769 chromosome	CP967_RS15260	3453961:3455101	DNA sulfur modification protein DndB	CP967_RS15255	3452366:3453965	DNA phosphorothioation system sulfurtransferase DndC	CP967_RS15250	3450358:3452380	DNA sulfur modification protein DndD
NZ_CP010521.1	Clostridium botulinum strain NCTC 8550 chromosome	ST12_RS09255	2059264:2060353	DNA sulfur modification protein DndB	ST12_RS09260	2060352:2061981	DNA phosphorothioation system sulfurtransferase DndC	ST12_RS09265	2061970:2064130	DNA sulfur modification protein DndD
NZ_CP064686.1	Bradyrhizobium sp. 4 chromosome	IVB45_RS04660	998019:999141	DNA sulfur modification protein DndB	IVB45_RS04655	996556:998023	DNA phosphorothioation system sulfurtransferase DndC	IVB45_RS04675	1001857:1003873	AAA family ATPase	IVB45_RS04650	994553:996560	DNA sulfur modification protein DndD
NZ_CP009459.1	Cedecea neteri strain ND14a chromosome	LH86_RS02390	500573:501659	DNA sulfur modification protein DndB	LH86_RS02395	501655:503290	DNA phosphorothioation system sulfurtransferase DndC	LH86_RS02400	503279:505289	DNA sulfur modification protein DndD
NZ_CP090141.1	Salmonella enterica subsp. enterica serovar Goldcoast strain 5ASAL09 chromosome	LZK30_RS18830	3932073:3933159	DNA sulfur modification protein DndB	LZK30_RS18835	3933155:3934790	DNA phosphorothioation system sulfurtransferase DndC	LZK30_RS18840	3934779:3936789	DNA sulfur modification protein DndD
NZ_CP050124.1	Rhodococcus erythropolis strain KB1 chromosome	G9444_RS20180	4322176:4323253	DNA sulfur modification protein DndB	G9444_RS20175	4320641:4322180	DNA phosphorothioation system sulfurtransferase DndC	G9444_RS32855	4320201:4320645	AAA family ATPase	G9444_RS20145	4314229:4315498	AAA family ATPase	G9444_RS20170	4318672:4320289	DNA sulfur modification protein DndD
NZ_CP094266.1	Actinomadura madurae strain MRC005 chromosome	LUW74_RS37670	7945504:7946527	DNA sulfur modification protein DndB	LUW74_RS37675	7946523:7948047	DNA phosphorothioation system sulfurtransferase DndC	LUW74_RS37680	7948033:7950028	DNA sulfur modification protein DndD
NC_014012.1	Shewanella violacea DSS12	SVI_RS09895	2428976:2430086	DNA sulfur modification protein DndB	SVI_RS09890	2427217:2428984	DNA phosphorothioation system sulfurtransferase DndC	SVI_RS09885	2425200:2427216	DNA sulfur modification protein DndD
NZ_CP087290.1	Escherichia coli strain APEC 102026 chromosome	LO741_RS14030	2899006:2900095	DNA sulfur modification protein DndB	LO741_RS14025	2897379:2899014	DNA phosphorothioation system sulfurtransferase DndC	LO741_RS14020	2895389:2897390	DNA sulfur modification protein DndD
NZ_CP114203.1	Streptomyces nigrescens strain DSM 40276 chromosome	STRNI_RS15575	3488942:3490082	DNA sulfur modification protein DndB	STRNI_RS11800	2594207:2595515	DGQHR domain-containing protein	STRNI_RS15580	3490078:3491680	DNA phosphorothioation system sulfurtransferase DndC	STRNI_RS15615	3499174:3501235	AAA family ATPase	STRNI_RS15585	3491666:3493691	DNA sulfur modification protein DndD
NZ_CP015108.1	Sporosarcina ureae strain S204 chromosome	SporoS204_RS07570	1519410:1520502	DNA sulfur modification protein DndB	SporoS204_RS07565	1517814:1519407	DNA phosphorothioation system sulfurtransferase DndC	SporoS204_RS07560	1515815:1517801	DNA sulfur modification protein DndD	SporoS204_RS07615	1532628:1534647	DNA sulfur modification protein DndD
NC_019738.1	Allocoleopsis franciscana PCC 7113	MIC7113_RS04630	1103376:1104474	DNA sulfur modification protein DndB	MIC7113_RS04620	1100723:1102349	DNA phosphorothioation system sulfurtransferase DndC	MIC7113_RS04615	1098514:1100500	DNA sulfur modification protein DndD
NZ_CP080172.1	Escherichia coli strain PK8566 chromosome	KZY09_RS17940	3684477:3685566	DNA sulfur modification protein DndB	KZY09_RS17945	3685558:3687193	DNA phosphorothioation system sulfurtransferase DndC	KZY09_RS17950	3687182:3689183	DNA sulfur modification protein DndD
NZ_CP027397.1	Yersinia intermedia strain FDAARGOS_358 chromosome	CEQ36_RS18760	4007595:4008681	DNA sulfur modification protein DndB	CEQ36_RS18755	4005964:4007599	DNA phosphorothioation system sulfurtransferase DndC	CEQ36_RS18750	4003974:4005975	DNA sulfur modification protein DndD
NZ_LR698985.1	Clostridium perfringens isolate MGYG-HGUT-02372 chromosome 1	FXZ97_RS07905	1766058:1767159	DNA sulfur modification protein DndB	FXZ97_RS07910	1767151:1768777	DNA phosphorothioation system sulfurtransferase DndC	FXZ97_RS07915	1768766:1770923	DNA sulfur modification protein DndD
NZ_CP092587.1	Vibrio gazogenes strain PB1 chromosome 1	MKS89_RS03840	827909:828989	DNA sulfur modification protein DndB	MKS89_RS03820	822287:823565	DGQHR domain-containing protein	MKS89_RS03835	825913:827872	DNA phosphorothioation system sulfurtransferase DndC	MKS89_RS03830	823943:825917	DNA sulfur modification protein DndD
NZ_CP056421.1	Citrobacter sp. RHBSTW-00524 chromosome	HV229_RS07720	1611912:1613004	DNA sulfur modification protein DndB	HV229_RS07725	1612996:1614631	DNA phosphorothioation system sulfurtransferase DndC	HV229_RS07730	1614620:1616621	DNA sulfur modification protein DndD
NC_018010.1	Belliella baltica DSM 15883	BELBA_RS04700	1003970:1006109	hypothetical protein	BELBA_RS04705	1006110:1007406	DNA phosphorothioation system sulfurtransferase DndC	BELBA_RS04675	997620:999624	AAA family ATPase
NZ_CP034675.1	Cellulosilyticum sp. WCF-2 chromosome	EKH84_RS04310	982585:983689	DNA sulfur modification protein DndB	EKH84_RS04305	981126:982593	DNA phosphorothioation system sulfurtransferase DndC	EKH84_RS04300	979199:981140	DNA sulfur modification protein DndD
NZ_CP074052.1	Escherichia coli strain PD23 chromosome	KFU85_RS21595	4493131:4494217	DNA sulfur modification protein DndB	KFU85_RS21600	4494213:4495848	DNA phosphorothioation system sulfurtransferase DndC	KFU85_RS21605	4495837:4497838	DNA sulfur modification protein DndD
NZ_CP077300.1	Citrobacter braakii strain FDAARGOS 1422 chromosome	I6L52_RS20470	4336018:4337104	DNA sulfur modification protein DndB	I6L52_RS20475	4337100:4338735	DNA phosphorothioation system sulfurtransferase DndC	I6L52_RS20480	4338724:4340725	DNA sulfur modification protein DndD
NZ_CP049815.1	Pontibrevibacter nitratireducens strain ALG8 plasmid unnamed4	G8E03_RS16295	49913:51020	DNA sulfur modification protein DndB	G8E03_RS16300	51016:52480	DNA phosphorothioation system sulfurtransferase DndC	G8E03_RS16340	62423:64475	AAA family ATPase	G8E03_RS16305	52476:54432	DNA sulfur modification protein DndD
NZ_CP042914.1	Roseimaritima ulvae strain UC8 chromosome	UC8_RS06350	1856118:1857222	DNA sulfur modification protein DndB	UC8_RS06345	1854515:1856141	DNA phosphorothioation system sulfurtransferase DndC	UC8_RS06340	1852483:1854502	DNA sulfur modification protein DndD
NC_020064.1	Serratia sp. FGI94	D781_RS02400	542968:544054	DNA sulfur modification protein DndB	D781_RS02395	541349:542972	DNA phosphorothioation system sulfurtransferase DndC	D781_RS02390	539347:541348	DNA sulfur modification protein DndD
NZ_CP020424.2	Clostridioides difficile strain FDAARGOS_267 chromosome	A6J95_RS13485	2799064:2801224	AAA family ATPase	A6J95_RS13490	2801210:2802677	DNA phosphorothioation system sulfurtransferase DndC
NZ_CP092384.1	Vibrio gigantis strain ACE001 chromosome 1	MID13_RS07145	1571899:1572979	DNA sulfur modification protein DndB	MID13_RS07140	1570097:1571903	DNA phosphorothioation system sulfurtransferase DndC	MID13_RS07135	1568070:1570089	DNA sulfur modification protein DndD
NZ_CP068795.1	Escherichia coli strain RIVM_C011532 chromosome	JNN54_RS20550	4244547:4245633	DNA sulfur modification protein DndB	JNN54_RS20555	4245629:4247264	DNA phosphorothioation system sulfurtransferase DndC	JNN54_RS20560	4247253:4249254	DNA sulfur modification protein DndD
NZ_CP107009.1	Halomonas sp. LR3S48 chromosome	OCT51_RS20545	4415595:4416705	DNA sulfur modification protein DndB	OCT51_RS20550	4416701:4418309	DNA phosphorothioation system sulfurtransferase DndC	OCT51_RS20555	4418305:4420294	DNA sulfur modification protein DndD
NZ_AP023433.1	Escherichia coli strain M719 chromosome	M2043_RS19500	4050057:4051143	DNA sulfur modification protein DndB	M2043_RS19495	4048426:4050061	DNA phosphorothioation system sulfurtransferase DndC	M2043_RS19490	4046436:4048437	DNA sulfur modification protein DndD
NZ_CP014754.1	Marinobacter sp. LQ44 chromosome	ASQ50_RS08715	1864887:1865967	DNA sulfur modification protein DndB	ASQ50_RS08720	1865963:1867484	DNA phosphorothioation system sulfurtransferase DndC	ASQ50_RS08725	1867483:1869478	DNA sulfur modification protein DndD
NZ_CP035162.1	Bacillus subtilis strain SRCM103886 chromosome	EQH95_RS01790	342302:343397	DNA sulfur modification protein DndB	EQH95_RS01785	340728:342300	DNA phosphorothioation system sulfurtransferase DndC	EQH95_RS01780	338715:340710	DNA sulfur modification protein DndD
NZ_CP071405.1	Pantoea deleyi strain LMG24200 chromosome	J1C59_RS16040	3403547:3404633	DNA sulfur modification protein DndB	J1C59_RS16045	3404629:3406264	DNA phosphorothioation system sulfurtransferase DndC	J1C59_RS16050	3406253:3408254	DNA sulfur modification protein DndD
NZ_CP102096.1	Vibrio japonicus strain JCM 31412 chromosome 1	NP165_RS08125	1710437:1711517	DNA sulfur modification protein DndB	NP165_RS08130	1711513:1713145	DNA phosphorothioation system sulfurtransferase DndC	NP165_RS08135	1713153:1715163	DNA sulfur modification protein DndD
NC_003155.5	Streptomyces avermitilis MA-4680 = NBRC 14893	SAVERM_RS15250	3676423:3677563	DNA sulfur modification protein DndB	SAVERM_RS15245	3674849:3676427	DNA phosphorothioation system sulfurtransferase DndC	SAVERM_RS15215	3664679:3666734	AAA family ATPase	SAVERM_RS15240	3672835:3674863	DNA sulfur modification protein DndD
NZ_CP021507.1	Bacillus subtilis subsp. subtilis strain SRCM101441 chromosome	S101441_RS01795	344145:345240	DNA sulfur modification protein DndB	S101441_RS01790	342571:344143	DNA phosphorothioation system sulfurtransferase DndC	S101441_RS01785	340558:342553	DNA sulfur modification protein DndD
NZ_AP024469.1	Geobacter sp. SVR chromosome	GSVR_RS04760	1012330:1013425	DNA sulfur modification protein DndB	GSVR_RS04765	1013431:1014805	DNA phosphorothioation system sulfurtransferase DndC	GSVR_RS04770	1014782:1016804	DNA sulfur modification protein DndD
NC_017532.1	Stutzerimonas stutzeri DSM 4166	PSTAA_RS22045	2580431:2581511	DNA sulfur modification protein DndB	PSTAA_RS22040	2578905:2580432	DNA phosphorothioation system sulfurtransferase DndC	PSTAA_RS11960	2576896:2578909	DNA sulfur modification protein DndD
NZ_CP019113.1	Enterobacter sp. SA187 chromosome	BMF08_RS08320	1744523:1745609	DNA sulfur modification protein DndB	BMF08_RS08315	1742892:1744527	DNA phosphorothioation system sulfurtransferase DndC	BMF08_RS08310	1740902:1742903	DNA sulfur modification protein DndD
NZ_CP032992.1	Escherichia coli strain W5-6 chromosome	D9V54_RS19785	3991101:3992187	DNA sulfur modification protein DndB	D9V54_RS19790	3992183:3993818	DNA phosphorothioation system sulfurtransferase DndC	D9V54_RS19795	3993807:3995808	DNA sulfur modification protein DndD
NZ_CP011256.1	Xanthomonas arboricola strain 17 chromosome	XB05_RS14645	3483705:3484845	DNA sulfur modification protein DndB	XB05_RS14650	3484837:3486355	DNA phosphorothioation system sulfurtransferase DndC	XB05_RS14655	3486360:3488319	DNA sulfur modification protein DndD
NZ_CP026609.1	Salmonella enterica subsp. enterica serovar Derby isolate 2014LSAL01779 chromosome	C4I14_RS13830	2691493:2692579	DNA sulfur modification protein DndB	C4I14_RS13805	2684359:2685553	DGQHR domain-containing protein	C4I14_RS13825	2689865:2691497	DNA phosphorothioation system sulfurtransferase DndC	C4I14_RS13820	2687868:2689869	DNA sulfur modification protein DndD
NZ_CP099892.1	Escherichia albertii strain 155_2_TBG_A chromosome	NIZ16_RS19760	4051154:4052240	DNA sulfur modification protein DndB	NIZ16_RS19765	4052236:4053871	DNA phosphorothioation system sulfurtransferase DndC	NIZ16_RS19770	4053860:4055861	DNA sulfur modification protein DndD
NZ_CP040256.1	Enterobacter ludwigii strain JP6 chromosome	ELJP6_RS02440	519136:520222	DNA sulfur modification protein DndB	ELJP6_RS02445	520218:521841	DNA phosphorothioation system sulfurtransferase DndC	ELJP6_RS02450	521842:523843	DNA sulfur modification protein DndD
NZ_CP034967.1	Aeromonas veronii strain ZfB1 chromosome	EO082_RS12540	2740787:2741873	DNA sulfur modification protein DndB	EO082_RS12545	2741869:2743504	DNA phosphorothioation system sulfurtransferase DndC	EO082_RS12550	2743493:2745512	DNA sulfur modification protein DndD
NZ_CP031769.1	Salinimonas sediminis strain N102 chromosome	D0Y50_RS18965	4336153:4337242	DNA sulfur modification protein DndB	D0Y50_RS18970	4337238:4338864	DNA phosphorothioation system sulfurtransferase DndC	D0Y50_RS18975	4338860:4340855	DNA sulfur modification protein DndD
NZ_CP009124.1	Streptomyces lividans TK24 chromosome	SLIV_RS08235	1888792:1889923	DNA sulfur modification protein DndB	SLIV_RS08240	1889919:1891416	DNA phosphorothioation system sulfurtransferase DndC	SLIV_RS08245	1891402:1893394	DNA sulfur modification protein DndD
NZ_CP026226.1	Aeromonas sp. ASNIH7 chromosome	C2U47_RS09275	1959182:1960268	DNA sulfur modification protein DndB	C2U47_RS09280	1960264:1961365	DNA phosphorothioation system sulfurtransferase DndC	C2U47_RS23250	1961378:1961900	hypothetical protein	C2U47_RS09285	1961889:1963383	DNA sulfur modification protein DndD
NZ_AP024907.1	Vibrio spartinae strain CECT 9026 chromosome 1	OCU60_RS00115	24611:25691	DNA sulfur modification protein DndB	OCU60_RS00110	22983:24615	DNA phosphorothioation system sulfurtransferase DndC	OCU60_RS00105	20956:22975	DNA sulfur modification protein DndD
NZ_CP099895.1	Escherichia albertii strain 153_2_TBG_A chromosome	NIZ14_RS19760	4050801:4051887	DNA sulfur modification protein DndB	NIZ14_RS19765	4051883:4053518	DNA phosphorothioation system sulfurtransferase DndC	NIZ14_RS19770	4053507:4055508	DNA sulfur modification protein DndD
NZ_CP063324.1	Mycobacteroides abscessus subsp. abscessus strain GD22 chromosome	IN839_RS05440	1089269:1090412	DNA sulfur modification protein DndB	IN839_RS05445	1090412:1091951	DNA phosphorothioation system sulfurtransferase DndC	IN839_RS05450	1091947:1093924	DNA sulfur modification protein DndD
NZ_CP113262.1	Streptomyces cavourensis strain NA4 chromosome	OUQ49_RS14760	3381600:3382740	DNA sulfur modification protein DndB	OUQ49_RS14765	3382736:3384335	DNA phosphorothioation system sulfurtransferase DndC	OUQ49_RS14770	3384321:3386352	DNA sulfur modification protein DndD	OUQ49_RS14790	3389132:3391211	AAA family ATPase
NZ_CP030233.1	Salmonella enterica strain SA20101045 chromosome	CHE40_RS23000	4504877:4505963	DNA sulfur modification protein DndB	CHE40_RS23005	4505959:4507591	DNA phosphorothioation system sulfurtransferase DndC	CHE40_RS25335	4507587:4508025	AAA family ATPase	CHE40_RS23010	4507997:4509587	DNA sulfur modification protein DndD
NZ_CP012833.1	Salmonella enterica subsp. enterica serovar Cerro str. CFSAN001588 chromosome	CFSAN001588_RS19410	3996733:3997819	DNA sulfur modification protein DndB	CFSAN001588_RS19415	3997815:3999450	DNA phosphorothioation system sulfurtransferase DndC	CFSAN001588_RS19420	3999439:4001449	DNA sulfur modification protein DndD
NZ_CP084484.1	Pseudomonas sp. PS1(2021) chromosome	LE197_RS05805	1165446:1166529	DNA sulfur modification protein DndB	LE197_RS05800	1163923:1165450	DNA phosphorothioation system sulfurtransferase DndC	LE197_RS05795	1161914:1163927	DNA sulfur modification protein DndD
NZ_CP116349.1	Enterobacter ludwigii strain CM-TZ4 plasmid unnamed2	PHA72_RS27190	27628:28699	DGQHR domain-containing protein	PHA72_RS27185	25576:27586	phosphoadenosine phosphosulfate reductase family protein
NC_019753.1	Crinalium epipsammum PCC 9333	CRI9333_RS07315	1712539:1713577	DNA sulfur modification protein DndB	CRI9333_RS07305	1709789:1711379	DNA phosphorothioation system sulfurtransferase DndC	CRI9333_RS07380	1726716:1728780	AAA family ATPase	CRI9333_RS07300	1707683:1709663	DNA sulfur modification protein DndD
NZ_CP068180.1	Acinetobacter ursingii strain FDAARGOS_1095 chromosome	I6I52_RS02105	461145:462255	DNA sulfur modification protein DndB	I6I52_RS02100	459652:461146	DNA phosphorothioation system sulfurtransferase DndC	I6I52_RS02095	457646:459656	DNA sulfur modification protein DndD
NZ_CP089589.1	Mycobacteroides abscessus subsp. abscessus strain CF00207-00450 chromosome	LVE72_RS05510	1100095:1101238	DNA sulfur modification protein DndB	LVE72_RS05515	1101238:1102777	DNA phosphorothioation system sulfurtransferase DndC	LVE72_RS05520	1102791:1104750	DNA sulfur modification protein DndD
NZ_CP102291.1	[Ruminococcus] gnavus ATCC 29149 chromosome	NQ566_RS08835	1795231:1797388	AAA family ATPase	NQ566_RS08840	1797374:1798769	DNA phosphorothioation system sulfurtransferase DndC
NZ_CP019427.1	Pseudomonas sp. S04 chromosome	PspS04_RS09580	2131122:2132202	DNA sulfur modification protein DndB	PspS04_RS09575	2129596:2131123	DNA phosphorothioation system sulfurtransferase DndC	PspS04_RS09570	2127587:2129600	DNA sulfur modification protein DndD
NZ_CP099874.1	Escherichia albertii strain 251_2_EW_B chromosome	NIZ23_RS19765	4050967:4052053	DNA sulfur modification protein DndB	NIZ23_RS19770	4052049:4053684	DNA phosphorothioation system sulfurtransferase DndC	NIZ23_RS19775	4053673:4055674	DNA sulfur modification protein DndD
NZ_CP065284.1	Mycobacteroides abscessus subsp. abscessus strain GD21 chromosome	I3U33_RS05880	1151182:1152325	DNA sulfur modification protein DndB	I3U33_RS05885	1152325:1153864	DNA phosphorothioation system sulfurtransferase DndC	I3U33_RS05890	1153860:1155837	DNA sulfur modification protein DndD
NZ_CP021031.1	Rhizobium sp. NXC14 plasmid pRspNXC14a	NXC14_RS21890	10617:11730	DNA sulfur modification protein DndB	NXC14_RS21895	11729:13211	DNA phosphorothioation system sulfurtransferase DndC	NXC14_RS21900	13207:15190	DNA sulfur modification protein DndD	NXC14_RS21880	8001:9288	DGQHR domain-containing protein
NZ_CP117327.1	Salmonella enterica subsp. enterica serovar Saintpaul strain RM106 chromosome	PQP95_RS19410	4023221:4024307	DNA sulfur modification protein DndB	PQP95_RS19415	4024303:4025938	DNA phosphorothioation system sulfurtransferase DndC	PQP95_RS19420	4025927:4027937	DNA sulfur modification protein DndD
NZ_CP085530.1	Vogesella sp. XCS3 chromosome	LCH97_RS12300	2570056:2571163	DNA sulfur modification protein DndB	LCH97_RS12295	2568566:2570045	DNA phosphorothioation system sulfurtransferase DndC	LCH97_RS04230	925709:926930	phosphoadenosine phosphosulfate reductase family protein	LCH97_RS12290	2566593:2568558	DNA sulfur modification protein DndD
NZ_CP043033.1	Escherichia coli strain XDL chromosome	EOV66_RS04550	936837:937923	DNA sulfur modification protein DndB	EOV66_RS04555	937919:939554	DNA phosphorothioation system sulfurtransferase DndC	EOV66_RS04560	939543:941544	DNA sulfur modification protein DndD
NC_015690.1	Paenibacillus mucilaginosus KNP414	KNP414_RS36940	7823527:7824625	DNA sulfur modification protein DndB	KNP414_RS32025	7822142:7823504	DNA phosphorothioation system sulfurtransferase DndC	KNP414_RS32020	7820163:7822146	DNA sulfur modification protein DndD
NZ_CP051167.1	Oxynema aestuarii AP17 chromosome	HCG48_RS24745	6186181:6187264	DNA sulfur modification protein DndB	HCG48_RS24735	6183591:6185166	DNA phosphorothioation system sulfurtransferase DndC	HCG48_RS24730	6181489:6183484	DNA sulfur modification protein DndD
NZ_CP046268.1	Vibrio spartinae strain 3.6 chromosome 1	Vspart_RS04080	890324:891404	DNA sulfur modification protein DndB	Vspart_RS04075	888696:890328	DNA phosphorothioation system sulfurtransferase DndC	Vspart_RS04070	886671:888687	DNA sulfur modification protein DndD
NZ_CP049608.1	Atlantibacter hermannii strain 78-1320 chromosome	FV156_RS13295	2787896:2788982	DNA sulfur modification protein DndB	FV156_RS13290	2786265:2787900	DNA phosphorothioation system sulfurtransferase DndC	FV156_RS13285	2784275:2786276	DNA sulfur modification protein DndD
NZ_CP065263.1	Mycobacteroides abscessus subsp. abscessus strain GD100A chromosome	I3U37_RS05445	1089233:1090376	DNA sulfur modification protein DndB	I3U37_RS05450	1090376:1091915	DNA phosphorothioation system sulfurtransferase DndC	I3U37_RS05455	1091911:1093888	DNA sulfur modification protein DndD
NZ_CP050260.1	Pseudomonas coronafaciens strain X-1 chromosome	HBB04_RS11840	2616449:2617538	DNA sulfur modification protein DndB	HBB04_RS11835	2614834:2616457	DNA phosphorothioation system sulfurtransferase DndC	HBB04_RS11830	2612835:2614833	DNA sulfur modification protein DndD
NZ_CP091636.1	Salmonella enterica strain 1063 chromosome	L5504_RS18810	3929936:3931022	DNA sulfur modification protein DndB	L5504_RS18815	3931018:3932653	DNA phosphorothioation system sulfurtransferase DndC	L5504_RS18820	3932642:3934652	DNA sulfur modification protein DndD
NZ_CP062254.1	Pectobacterium parmentieri strain QK-5 chromosome	IG623_RS02680	549552:550638	DNA sulfur modification protein DndB	IG623_RS02675	547921:549556	DNA phosphorothioation system sulfurtransferase DndC	IG623_RS02670	545931:547932	DNA sulfur modification protein DndD
NZ_CP030063.1	Peribacillus frigoritolerans strain ZB201705 chromosome	DOZ91_RS21465	4489629:4490730	DNA sulfur modification protein DndB	DOZ91_RS21460	4488028:4489630	DNA phosphorothioation system sulfurtransferase DndC	DOZ91_RS21455	4486038:4488018	DNA sulfur modification protein DndD	DOZ91_RS21490	4500327:4502343	DNA sulfur modification protein DndD
NZ_CP030181.1	Salmonella enterica strain SA20030575 chromosome	CHC58_RS21000	4080222:4081308	DNA sulfur modification protein DndB	CHC58_RS20975	4073095:4073854	DGQHR domain-containing protein	CHC58_RS20995	4078594:4080226	DNA phosphorothioation system sulfurtransferase DndC	CHC58_RS20990	4076597:4078598	DNA sulfur modification protein DndD
NZ_AP023230.2	Escherichia coli strain YJ4 chromosome	HXS62_RS14365	2998549:2999635	DNA sulfur modification protein DndB	HXS62_RS14370	2999631:3001266	DNA phosphorothioation system sulfurtransferase DndC	HXS62_RS14375	3001255:3003256	DNA sulfur modification protein DndD
NZ_CP022891.1	Bacillus subtilis strain DKU_NT_03 chromosome	CJZ71_RS13940	2606955:2608050	DNA sulfur modification protein DndB	CJZ71_RS13935	2605381:2606953	DNA phosphorothioation system sulfurtransferase DndC	CJZ71_RS13930	2603368:2605363	DNA sulfur modification protein DndD
NZ_CP009161.1	Burkholderia pseudomallei TSV 48 chromosome 1	X988_RS28990	3567309:3568434	DNA sulfur modification protein DndB	X988_RS28985	3565861:3567361	DNA phosphorothioation system sulfurtransferase DndC	X988_RS28980	3563873:3565859	DNA sulfur modification protein DndD
NZ_AP024887.1	Vibrio palustris strain CECT 9027 chromosome 1	OCU30_RS04895	998543:999620	DNA sulfur modification protein DndB	OCU30_RS04890	996912:998544	DNA phosphorothioation system sulfurtransferase DndC	OCU30_RS04885	994884:996903	DNA sulfur modification protein DndD
NZ_CAAAFO010000049.1	Candidatus Frankia californiensis isolate Dd1 Dg vc	DD1DGVC_RS09480	3370:4432	DNA sulfur modification protein DndB	DD1DGVC_RS09485	4527:5988	DNA phosphorothioation system sulfurtransferase DndC	DD1DGVC_RS09490	5984:8033	DNA sulfur modification protein DndD
NZ_CP101595.1	Cronobacter dublinensis strain CFSA A84 chromosome	NNQ27_RS02965	586887:587973	DNA sulfur modification protein DndB	NNQ27_RS02960	585256:586891	DNA phosphorothioation system sulfurtransferase DndC	NNQ27_RS02955	583266:585267	DNA sulfur modification protein DndD
NZ_CP016192.1	Mycobacteroides abscessus strain FLAC046 chromosome	BAB78_RS05885	1168921:1170064	DNA sulfur modification protein DndB	BAB78_RS05890	1170064:1171603	DNA phosphorothioation system sulfurtransferase DndC	BAB78_RS05895	1171599:1173576	DNA sulfur modification protein DndD
NC_007645.1	Hahella chejuensis KCTC 2396	HCH_RS31765	7161627:7162728	DNA sulfur modification protein DndB	HCH_RS31770	7162724:7164308	DNA phosphorothioation system sulfurtransferase DndC	HCH_RS31775	7164307:7166299	DNA sulfur modification protein DndD
NZ_LR134235.1	Klebsiella variicola strain NCTC9668 chromosome 1	EL159_RS10135	2022700:2023786	DNA sulfur modification protein DndB	EL159_RS10130	2021069:2022704	DNA phosphorothioation system sulfurtransferase DndC	EL159_RS10125	2019075:2021073	DNA sulfur modification protein DndD	EL159_RS10110	2016285:2017533	DGQHR domain-containing protein
NZ_CP073924.1	Escherichia coli strain MB165 chromosome	KFU71_RS20080	4172502:4173588	DNA sulfur modification protein DndB	KFU71_RS20085	4173584:4175219	DNA phosphorothioation system sulfurtransferase DndC	KFU71_RS20090	4175208:4177209	DNA sulfur modification protein DndD
NC_019729.1	Oscillatoria nigro-viridis PCC 7112	OSC7112_RS27980	6729306:6730446	DNA sulfur modification protein DndB	OSC7112_RS27970	6726266:6727952	DNA phosphorothioation system sulfurtransferase DndC	OSC7112_RS27960	6722855:6724853	DNA sulfur modification protein DndD
NZ_CP087202.1	Pseudomonas asplenii strain B21-058 chromosome	LOY63_RS10655	2355767:2356853	DNA sulfur modification protein DndB	LOY63_RS10620	2346456:2347653	DGQHR domain-containing protein	LOY63_RS10650	2354248:2355775	DNA phosphorothioation system sulfurtransferase DndC	LOY63_RS10645	2352239:2354252	DNA sulfur modification protein DndD
NZ_UNSC01000007.1	Candidatus Ornithobacterium hominis strain OH-22767	D5J19_RS06835	25161:27276	AAA family ATPase	D5J19_RS06830	23821:25159	DNA phosphorothioation system sulfurtransferase DndC
NZ_CP048887.1	Priestia megaterium strain Mes11 plasmid pBMG4	BMG_RS29640	119544:120642	DNA sulfur modification protein DndB	BMG_RS29635	117949:119542	DNA phosphorothioation system sulfurtransferase DndC	BMG_RS29630	115941:117927	DNA sulfur modification protein DndD	BMG_RS29665	130308:132324	DNA sulfur modification protein DndD
NZ_CP087996.1	Pseudoalteromonas sp. SCSIO 43095 chromosome 2	LOC50_RS15540	256369:257461	DNA sulfur modification protein DndB	LOC50_RS15535	254712:256380	DNA phosphorothioation system sulfurtransferase DndC	LOC50_RS15530	252764:254723	DNA sulfur modification protein DndD
NZ_CP083877.1	Escherichia coli strain NDM4 chromosome	LCE22_RS00395	73230:74316	DNA sulfur modification protein DndB	LCE22_RS00400	74312:75947	DNA phosphorothioation system sulfurtransferase DndC	LCE22_RS00405	75936:77937	DNA sulfur modification protein DndD
NZ_CP087165.1	Pseudomonas sichuanensis strain B21-052 chromosome	LOY46_RS03520	744662:745745	DNA sulfur modification protein DndB	LOY46_RS03515	743139:744666	DNA phosphorothioation system sulfurtransferase DndC	LOY46_RS03495	738075:740085	AAA family ATPase	LOY46_RS03510	741130:743143	DNA sulfur modification protein DndD
NZ_CP082360.1	Klebsiella sp. CTHL.F3a chromosome	K7H21_RS24850	5307289:5308375	DNA sulfur modification protein DndB	K7H21_RS24855	5308371:5310006	DNA phosphorothioation system sulfurtransferase DndC	K7H21_RS24860	5309995:5312005	DNA sulfur modification protein DndD
NC_011768.1	Desulfatibacillum aliphaticivorans	DALK_RS24640	5922109:5923204	DNA sulfur modification protein DndB	DALK_RS24635	5920593:5922120	DNA phosphorothioation system sulfurtransferase DndC	DALK_RS24630	5918611:5920591	DNA sulfur modification protein DndD	DALK_RS24615	5915648:5917739	AAA family ATPase
NZ_CP065280.1	Mycobacteroides abscessus subsp. abscessus strain GD42 chromosome	I3U43_RS05970	1165962:1167105	DNA sulfur modification protein DndB	I3U43_RS05975	1167105:1168644	DNA phosphorothioation system sulfurtransferase DndC	I3U43_RS05980	1168640:1170617	DNA sulfur modification protein DndD
NZ_CP096251.1	Bradyrhizobium barranii subsp. apii strain 38S5 chromosome	J4G48_RS40095	8316496:8317624	DNA sulfur modification protein DndB	J4G48_RS40090	8315000:8316494	DNA phosphorothioation system sulfurtransferase DndC	J4G48_RS40085	8312994:8315004	DNA sulfur modification protein DndD
NZ_CP102367.1	Aeromonas jandaei strain BC17 chromosome	NRZ30_RS19545	4201994:4203080	DNA sulfur modification protein DndB	NRZ30_RS19540	4200363:4201998	DNA phosphorothioation system sulfurtransferase DndC	NRZ30_RS19535	4198355:4200374	DNA sulfur modification protein DndD
NZ_CP019290.1	Vibrio vulnificus strain FORC_053 chromosome 1	FORC53_RS05535	1177069:1178149	DNA sulfur modification protein DndB	FORC53_RS05530	1175441:1177073	DNA phosphorothioation system sulfurtransferase DndC	FORC53_RS05525	1173423:1175433	DNA sulfur modification protein DndD	FORC53_RS05510	1170450:1172472	AAA family ATPase
NZ_CP117556.1	Escherichia albertii strain BIA_89-5 chromosome	PS032_RS22270	4438520:4439606	DNA sulfur modification protein DndB	PS032_RS22265	4436889:4438524	DNA phosphorothioation system sulfurtransferase DndC	PS032_RS22260	4434899:4436900	DNA sulfur modification protein DndD
NZ_CP065283.1	Mycobacteroides abscessus subsp. abscessus strain GD41 chromosome	I3U38_RS05440	1089289:1090432	DNA sulfur modification protein DndB	I3U38_RS05445	1090432:1091971	DNA phosphorothioation system sulfurtransferase DndC	I3U38_RS05450	1091967:1093944	DNA sulfur modification protein DndD
NZ_CP030024.1	Salmonella enterica subsp. enterica serovar Ohio strain SA20120345 chromosome	DOE64_RS20835	4064421:4065507	DNA sulfur modification protein DndB	DOE64_RS20810	4057295:4058414	DGQHR domain-containing protein	DOE64_RS20830	4062793:4064425	DNA phosphorothioation system sulfurtransferase DndC	DOE64_RS20825	4060796:4062797	DNA sulfur modification protein DndD
NZ_CP065274.1	Mycobacteroides abscessus subsp. abscessus strain GD59 chromosome	I3U29_RS05440	1088167:1089310	DNA sulfur modification protein DndB	I3U29_RS05445	1089310:1090849	DNA phosphorothioation system sulfurtransferase DndC	I3U29_RS05450	1090845:1092822	DNA sulfur modification protein DndD
NZ_CP046535.1	Sphingomonas profundi strain LMO-1 chromosome	GNT64_RS19840	4187650:4188718	DNA sulfur modification protein DndB	GNT64_RS19835	4186147:4187641	DNA phosphorothioation system sulfurtransferase DndC	GNT64_RS19830	4184159:4186151	DNA sulfur modification protein DndD
NZ_CP015322.1	Mesorhizobium amorphae CCNWGS0123 plasmid pM0123d	A6B35_RS33215	744448:746479	AAA family ATPase	A6B35_RS33235	749357:750425	DNA phosphorothioation system sulfurtransferase DndC	A6B35_RS33230	747155:749336	AAA family ATPase
NZ_CP027407.1	Roseobacter denitrificans strain FDAARGOS_309 chromosome	CEP88_RS14130	2930753:2931860	DNA sulfur modification protein DndB	CEP88_RS14135	2931856:2933320	DNA phosphorothioation system sulfurtransferase DndC	CEP88_RS14175	2944343:2946395	AAA family ATPase	CEP88_RS14140	2933316:2935269	DNA sulfur modification protein DndD
NZ_NQWI01000031.1	Candidatus Viridilinea mediisalina strain Kir15-3F NODE_110_length_48806_cov_159.545	CJ255_RS09110	38628:39267	DNA sulfur modification protein DndB	CJ255_RS09085	32244:33315	DNA sulfur modification protein DndB	CJ255_RS09105	37085:38516	DNA phosphorothioation system sulfurtransferase DndC	CJ255_RS09100	34993:37075	DNA sulfur modification protein DndD
NZ_LR134518.1	Helicobacter cholecystus strain NCTC13205 chromosome 1	EL253_RS05990	1245927:1247928	hypothetical protein	EL253_RS05985	1244217:1245927	DNA phosphorothioation system sulfurtransferase DndC
NZ_CP085431.1	Priestia megaterium strain F20 chromosome	LIT34_RS18730	3631335:3632433	DNA sulfur modification protein DndB	LIT34_RS18735	3632435:3634028	DNA phosphorothioation system sulfurtransferase DndC	LIT34_RS18740	3634050:3636036	DNA sulfur modification protein DndD	LIT34_RS18705	3619653:3621669	DNA sulfur modification protein DndD
NZ_CP026881.1	Pseudomonas sp. LG1D9 chromosome	C5F71_RS00140	22992:24072	DNA sulfur modification protein DndB	C5F71_RS00145	24071:25598	DNA phosphorothioation system sulfurtransferase DndC	C5F71_RS00150	25594:27607	DNA sulfur modification protein DndD
NZ_CP040324.1	Pseudomonas monteilii strain TCU-CK1 chromosome	TCK1_RS23365	5123840:5124950	DNA sulfur modification protein DndB	TCK1_RS23360	5122334:5123825	DNA phosphorothioation system sulfurtransferase DndC	TCK1_RS23355	5120349:5122332	DNA sulfur modification protein DndD
NZ_CP076386.1	Dickeya dadantii strain S3-1 chromosome	KNV89_RS18770	4290882:4291968	DNA sulfur modification protein DndB	KNV89_RS18765	4289251:4290886	DNA phosphorothioation system sulfurtransferase DndC	KNV89_RS18760	4287261:4289262	DNA sulfur modification protein DndD
NZ_CP033893.1	Serratia liquefaciens strain FG3 chromosome	EGO53_RS20970	4285002:4286088	DNA sulfur modification protein DndB	EGO53_RS20975	4286084:4287719	DNA phosphorothioation system sulfurtransferase DndC	EGO53_RS20980	4287708:4289709	DNA sulfur modification protein DndD
NZ_LVJW01000003.1	Candidatus Thiodiazotropha endoloripes isolate G_A NODE_1_length_2390107_cov_43.4093_ID_1	A3193_RS03670	801174:802260	DNA sulfur modification protein DndB	A3193_RS03675	802256:803789	DNA phosphorothioation system sulfurtransferase DndC	A3193_RS03680	803785:805801	DNA sulfur modification protein DndD
NZ_CP065278.1	Mycobacteroides abscessus subsp. abscessus strain GD43B chromosome	I3U36_RS06105	1181167:1182310	DNA sulfur modification protein DndB	I3U36_RS06110	1182310:1183849	DNA phosphorothioation system sulfurtransferase DndC	I3U36_RS06115	1183845:1185822	DNA sulfur modification protein DndD
NZ_CP033040.1	Thiomicrorhabdus indica strain 13-15A chromosome	D9T12_RS08985	2038207:2039284	DNA sulfur modification protein DndB	D9T12_RS08980	2036642:2038211	DNA phosphorothioation system sulfurtransferase DndC	D9T12_RS08975	2034687:2036646	DNA sulfur modification protein DndD
NZ_CP012881.1	Vibrio vulnificus NBRC 15645 = ATCC 27562 chromosome 1	AOT11_RS12370	2671315:2672395	DNA sulfur modification protein DndB	AOT11_RS12365	2669687:2671319	DNA phosphorothioation system sulfurtransferase DndC	AOT11_RS12360	2667669:2669679	DNA sulfur modification protein DndD	AOT11_RS12345	2664696:2666718	AAA family ATPase
NZ_CP029997.1	Salmonella enterica subsp. salamae serovar	DOE57_RS25065	56:b:[1	6553:7642 DGQHR domain-containing protein	DOE57_RS25055	56:b:[1	4103:6113 phosphoadenosine phosphosulfate reductase family protein
NZ_CP070134.1	Escherichia coli strain FDAARGOS_1281 chromosome	I6K11_RS10290	1922471:1923557	DNA sulfur modification protein DndB	I6K11_RS10285	1920840:1922475	DNA phosphorothioation system sulfurtransferase DndC	I6K11_RS10280	1918850:1920851	DNA sulfur modification protein DndD
NZ_CP021886.1	Helicobacter apodemus strain SCJK1 chromosome	CDV25_RS06570	1329697:1331695	AAA family ATPase	CDV25_RS06575	1331695:1333402	DNA phosphorothioation system sulfurtransferase DndC
NZ_CP014636.1	Vibrio vulnificus strain CECT 4999 chromosome I	VVCECT4999_RS05640	1194946:1196026	DNA sulfur modification protein DndB	VVCECT4999_RS05635	1193318:1194950	DNA phosphorothioation system sulfurtransferase DndC	VVCECT4999_RS05630	1191300:1193310	DNA sulfur modification protein DndD
NZ_CP046115.1	Klebsiella oxytoca strain P620 chromosome	GJ746_RS03060	650486:651566	DNA sulfur modification protein DndB	GJ746_RS03055	648822:650490	DNA phosphorothioation system sulfurtransferase DndC	GJ746_RS03050	646874:648833	DNA sulfur modification protein DndD
NZ_CP032444.1	Salmonella enterica subsp. enterica serovar Fresno strain USMARC-69835 chromosome	DZA58_RS20825	4094531:4095617	DNA sulfur modification protein DndB	DZA58_RS20830	4095613:4097248	DNA phosphorothioation system sulfurtransferase DndC	DZA58_RS20835	4097237:4099238	DNA sulfur modification protein DndD	DZA58_RS20885	4107195:4108335	DGQHR domain-containing protein
NZ_CP064180.1	Citrobacter amalonaticus strain CA71 chromosome	ISX58_RS20120	4144306:4145392	DNA sulfur modification protein DndB	ISX58_RS20125	4145388:4147023	DNA phosphorothioation system sulfurtransferase DndC	ISX58_RS20130	4147012:4149013	DNA sulfur modification protein DndD
NZ_CP090570.1	Escherichia coli strain BY63 chromosome	LZE53_RS03945	810289:811375	DNA sulfur modification protein DndB	LZE53_RS03950	811371:813006	DNA phosphorothioation system sulfurtransferase DndC	LZE53_RS03955	812995:814996	DNA sulfur modification protein DndD
NZ_CP119143.1	Streptomyces sp. VNUA24 chromosome	PYR72_RS22420	5275406:5276537	DNA sulfur modification protein DndB	PYR72_RS22415	5273904:5275410	DNA phosphorothioation system sulfurtransferase DndC	PYR72_RS22375	5261602:5263660	AAA family ATPase	PYR72_RS22410	5271926:5273918	DNA sulfur modification protein DndD
NZ_CP110856.1	Clostridium kluyveri strain BJN0002 chromosome	OP486_RS01815	408674:409751	DNA sulfur modification protein DndB	OP486_RS01805	404801:406964	AAA family ATPase	OP486_RS01810	406953:408612	DNA phosphorothioation system sulfurtransferase DndC	OP486_RS01780	398917:400930	AAA family ATPase
NZ_CP077311.1	Aeromonas sp. FDAARGOS 1405 chromosome	I6L35_RS00070	12997:14083	DNA sulfur modification protein DndB	I6L35_RS00075	14079:15714	DNA phosphorothioation system sulfurtransferase DndC	I6L35_RS00080	15703:17722	DNA sulfur modification protein DndD
NZ_AP025466.1	Vibrio chagasii strain LMG 21353 chromosome 2	OCV52_RS19105	700567:701647	DNA sulfur modification protein DndB	OCV52_RS19110	701643:703278	DNA phosphorothioation system sulfurtransferase DndC	OCV52_RS19115	703286:705296	DNA sulfur modification protein DndD
NZ_RYFG02000060.1	Candidatus Methylobacter oryzae strain KRF1 C799	EKO24_RS06780	910:2026	DNA sulfur modification protein DndB	EKO24_RS06785	2022:3483	DNA phosphorothioation system sulfurtransferase DndC	EKO24_RS06790	3487:5470	DNA sulfur modification protein DndD
NZ_CP062222.1	Brevundimonas goettingensis strain LVF2 chromosome	IFJ75_RS13730	2829585:2830695	DNA sulfur modification protein DndB	IFJ75_RS13750	2834009:2835260	DGQHR domain-containing protein	IFJ75_RS13725	2828122:2829586	DNA phosphorothioation system sulfurtransferase DndC	IFJ75_RS13720	2826116:2828126	DNA sulfur modification protein DndD
NZ_AP022573.1	Mycobacterium saskatchewanense strain JCM 13016 chromosome	G6N56_RS11800	2565846:2566995	DNA sulfur modification protein DndB	G6N56_RS11795	2564308:2565850	DNA phosphorothioation system sulfurtransferase DndC	G6N56_RS11790	2562335:2564312	DNA sulfur modification protein DndD
NZ_CP083872.1	Escherichia coli strain NDM5 chromosome	LCE27_RS00270	45790:46876	DNA sulfur modification protein DndB	LCE27_RS00275	46872:48507	DNA phosphorothioation system sulfurtransferase DndC	LCE27_RS00280	48496:50497	DNA sulfur modification protein DndD
NZ_CP102364.1	Aeromonas hydrophila strain BC13 chromosome	NRZ33_RS16360	3600954:3602037	DNA sulfur modification protein DndB	NRZ33_RS16365	3602036:3603671	DNA phosphorothioation system sulfurtransferase DndC	NRZ33_RS16370	3603660:3605670	DNA sulfur modification protein DndD
NC_011729.1	Gloeothece citriformis PCC 7424	PCC7424_RS23780	5372523:5373273	DNA sulfur modification protein DndB	PCC7424_RS23795	5375119:5376745	DNA phosphorothioation system sulfurtransferase DndC	PCC7424_RS23805	5378758:5380765	DNA sulfur modification protein DndD
NZ_CP091615.1	Salmonella enterica strain 1653 chromosome	L5511_RS19090	3974763:3975849	DNA sulfur modification protein DndB	L5511_RS19095	3975845:3977480	DNA phosphorothioation system sulfurtransferase DndC	L5511_RS19100	3977469:3979479	DNA sulfur modification protein DndD
NZ_CP026332.1	Pseudomonas sp. XWY-1 chromosome	PRJ_RS09365	1992536:1993616	DNA sulfur modification protein DndB	PRJ_RS09360	1991010:1992537	DNA phosphorothioation system sulfurtransferase DndC	PRJ_RS09340	1985924:1987934	AAA family ATPase	PRJ_RS09355	1989001:1991014	DNA sulfur modification protein DndD
NZ_CP019857.1	Clostridioides difficile strain DSM 29745 chromosome	CDIF29745_RS16855	3583638:3585798	AAA family ATPase	CDIF29745_RS16850	3582185:3583652	DNA phosphorothioation system sulfurtransferase DndC
NZ_CP082315.1	Vibrio alginolyticus strain ZLV3 chromosome 1	K6752_RS11010	2348103:2349183	DNA sulfur modification protein DndB	K6752_RS11015	2349179:2350811	DNA phosphorothioation system sulfurtransferase DndC	K6752_RS11020	2350819:2352829	DNA sulfur modification protein DndD
NZ_CP092647.1	Escherichia coli strain EC5502 chromosome	MJ614_RS17160	3102508:3103594	DNA sulfur modification protein DndB	MJ614_RS17155	3100877:3102512	DNA phosphorothioation system sulfurtransferase DndC	MJ614_RS17150	3098887:3100888	DNA sulfur modification protein DndD
NZ_CP099877.1	Escherichia albertii strain 247_2_EW_B chromosome	NIZ22_RS19760	4050761:4051847	DNA sulfur modification protein DndB	NIZ22_RS19765	4051843:4053478	DNA phosphorothioation system sulfurtransferase DndC	NIZ22_RS19770	4053467:4055468	DNA sulfur modification protein DndD
NZ_AP025186.1	Rhodococcus sp. RDE2 chromosome	LPH33_RS07830	1671299:1672427	DNA sulfur modification protein DndB	LPH33_RS07835	1672423:1673953	DNA phosphorothioation system sulfurtransferase DndC	LPH33_RS07890	1685318:1687376	AAA family ATPase	LPH33_RS07840	1673949:1675923	DNA sulfur modification protein DndD
NZ_CP067241.1	Escherichia coli strain P19_598 chromosome	JJB18_RS04640	976439:977528	DNA sulfur modification protein DndB	JJB18_RS04635	974812:976447	DNA phosphorothioation system sulfurtransferase DndC	JJB18_RS04630	972822:974823	DNA sulfur modification protein DndD
NZ_CP009968.1	Bacillus cereus E33L chromosome	BF28_RS26175	4497295:4498390	DNA sulfur modification protein DndB	BF28_RS26180	4498392:4499961	DNA phosphorothioation system sulfurtransferase DndC	BF28_RS26185	4499976:4501968	DNA sulfur modification protein DndD	BF28_RS26205	4503866:4505882	DNA sulfur modification protein DndD
NZ_CP023400.1	Pseudoalteromonas spongiae strain SAO4-4 plasmid pl	SAO4_RS23525	142618:143707	DNA sulfur modification protein DndB	SAO4_RS23535	144010:147004	phosphoadenosine phosphosulfate reductase family protein
NZ_CP012502.1	Salisediminibacterium beveridgei strain MLTeJB chromosome	BBEV_RS10865	2312753:2313848	DNA sulfur modification protein DndB	BBEV_RS10870	2313849:2315253	DNA phosphorothioation system sulfurtransferase DndC	BBEV_RS10875	2315239:2317288	DNA sulfur modification protein DndD	BBEV_RS10895	2319198:2321154	DNA sulfur modification protein DndD
NZ_CP009765.1	Vibrio parahaemolyticus strain FORC_006 chromosome 1	FORC6_RS11340	2392397:2393477	DNA sulfur modification protein DndB	FORC6_RS11345	2393473:2395105	DNA phosphorothioation system sulfurtransferase DndC	FORC6_RS11350	2395113:2397123	DNA sulfur modification protein DndD
NZ_CP039694.1	Agrobacterium larrymoorei strain CFBP5473 plasmid pTiCFBP5473	CFBP5473_RS23100	34903:35995	DNA sulfur modification protein DndB	CFBP5473_RS23105	35984:37520	DNA phosphorothioation system sulfurtransferase DndC	CFBP5473_RS23110	37516:39511	DNA sulfur modification protein DndD
NZ_AP024905.1	Vibrio ruber strain LMG 23124 chromosome 1	OCU42_RS11525	2631049:2632129	DNA sulfur modification protein DndB	OCU42_RS11530	2632166:2634116	DNA phosphorothioation system sulfurtransferase DndC	OCU42_RS11535	2634112:2636086	DNA sulfur modification protein DndD
NZ_CP037822.1	Clostridioides difficile strain Cd11 chromosome	E1H34_RS16005	3521768:3523928	AAA family ATPase	E1H34_RS16000	3520315:3521782	DNA phosphorothioation system sulfurtransferase DndC
NZ_CP118099.1	Exiguobacterium marinum strain a-1 chromosome	PTI97_RS04030	776192:777293	DNA sulfur modification protein DndB	PTI97_RS04025	774508:776164	DNA phosphorothioation system sulfurtransferase DndC	PTI97_RS04020	772506:774519	DNA sulfur modification protein DndD	PTI97_RS04040	777848:780095	DNA sulfur modification protein DndD	PTI97_RS03980	759485:761504	AAA family ATPase
NZ_CP055179.1	Shigella flexneri strain STEFF_18 chromosome	HUZ46_RS20535	4256385:4257471	DNA sulfur modification protein DndB	HUZ46_RS20540	4257467:4259102	DNA phosphorothioation system sulfurtransferase DndC	HUZ46_RS20545	4259091:4261092	DNA sulfur modification protein DndD
NZ_CP014136.1	Gibbsiella quercinecans strain FRB97 chromosome	AWC35_RS14625	3128759:3129845	DNA sulfur modification protein DndB	AWC35_RS14620	3127128:3128763	DNA phosphorothioation system sulfurtransferase DndC	AWC35_RS14615	3125129:3127139	DNA sulfur modification protein DndD
NZ_CP026983.1	Pectobacterium parmentieri strain IFB5604 chromosome	C5E23_RS02645	542163:543249	DNA sulfur modification protein DndB	C5E23_RS02640	540532:542167	DNA phosphorothioation system sulfurtransferase DndC	C5E23_RS02635	538542:540543	DNA sulfur modification protein DndD
NZ_CP024905.1	Paraburkholderia caledonica strain PHRS4 chromosome PHRS4_A	CUJ87_RS00065	16545:17673	DNA sulfur modification protein DndB	CUJ87_RS00060	15061:16549	DNA phosphorothioation system sulfurtransferase DndC	CUJ87_RS00055	13058:15053	DNA sulfur modification protein DndD
NZ_CP097719.1	Escherichia coli strain MS1679 chromosome	M9O74_RS00340	62188:63274	DNA sulfur modification protein DndB	M9O74_RS00345	63270:64905	DNA phosphorothioation system sulfurtransferase DndC	M9O74_RS00350	64894:66895	DNA sulfur modification protein DndD
NZ_CP095733.1	Methylophaga pinxianii strain TMB1265 chromosome	LGT42_RS02400	504094:505165	DNA sulfur modification protein DndB	LGT42_RS02395	502532:504098	DNA phosphorothioation system sulfurtransferase DndC	LGT42_RS02390	500534:502529	DNA sulfur modification protein DndD
NZ_CP103623.1	Escherichia coli strain 3985 chromosome	M5T36_RS19905	4125815:4126901	DNA sulfur modification protein DndB	M5T36_RS19910	4126897:4128532	DNA phosphorothioation system sulfurtransferase DndC	M5T36_RS19915	4128521:4130522	DNA sulfur modification protein DndD
NZ_CP016379.1	Anoxybacter fermentans strain DY22613 chromosome	BBF96_RS01355	299058:301011	AAA family ATPase	BBF96_RS03395	755654:757061	DNA phosphorothioation system sulfurtransferase DndC	BBF96_RS01395	308310:309681	DNA phosphorothioation system sulfurtransferase DndC	BBF96_RS01390	306307:308314	DNA sulfur modification protein DndD
NZ_CP065177.1	Pectobacterium quasiaquaticum strain A477-S1-J17 chromosome	IG609_RS07195	1560186:1561266	DNA sulfur modification protein DndB	IG609_RS07190	1558522:1560190	DNA phosphorothioation system sulfurtransferase DndC	IG609_RS07185	1556574:1558533	DNA sulfur modification protein DndD
NZ_CP120943.1	Aeromonas caviae strain AC1520 plasmid pAC1520	P5S46_RS21700	126631:127774	DNA sulfur modification protein DndB	P5S46_RS21685	123069:125694	phosphoadenosine phosphosulfate reductase family protein
NZ_CP082290.1	Klebsiella pneumoniae subsp. pneumoniae strain Kp6 chromosome	K6T93_RS22980	4696257:4697343	DNA sulfur modification protein DndB	K6T93_RS22975	4694626:4696261	DNA phosphorothioation system sulfurtransferase DndC	K6T93_RS22970	4692627:4694637	DNA sulfur modification protein DndD
NZ_AP018365.1	Streptomyces sp. SN-593 chromosome	RVR_RS14840	3597764:3598904	DNA sulfur modification protein DndB	RVR_RS14845	3598900:3600499	DNA phosphorothioation system sulfurtransferase DndC	RVR_RS14850	3600485:3602516	DNA sulfur modification protein DndD	RVR_RS14870	3607217:3609281	AAA family ATPase
NZ_CP034565.1	Vibrio parahaemolyticus strain D3112 chromosome 1	EKH72_RS16535	3225064:3226144	DNA sulfur modification protein DndB	EKH72_RS16530	3223436:3225068	DNA phosphorothioation system sulfurtransferase DndC	EKH72_RS16525	3221409:3223428	DNA sulfur modification protein DndD
NZ_CP053802.1	Vibrio cholerae strain L6G chromosome 1	HPY16_RS09345	2093616:2094696	DNA sulfur modification protein DndB	HPY16_RS09350	2094692:2096324	DNA phosphorothioation system sulfurtransferase DndC	HPY16_RS09355	2096332:2098342	DNA sulfur modification protein DndD
NZ_CP091626.1	Salmonella enterica strain 1165 chromosome	L5507_RS18825	3936002:3937088	DNA sulfur modification protein DndB	L5507_RS18830	3937084:3938719	DNA phosphorothioation system sulfurtransferase DndC	L5507_RS18835	3938708:3940718	DNA sulfur modification protein DndD
NZ_CP015222.1	Bacillus subtilis strain HRBS-10TDI13 chromosome	A4A60_RS01770	348055:349150	DNA sulfur modification protein DndB	A4A60_RS01765	346481:348053	DNA phosphorothioation system sulfurtransferase DndC	A4A60_RS01760	344468:346463	DNA sulfur modification protein DndD
NZ_CP019172.1	Salmonella enterica subsp. enterica serovar Saintpaul strain CFSAN004175 chromosome	BKQ22_RS20550	4070869:4071955	DNA sulfur modification protein DndB	BKQ22_RS20555	4071951:4073586	DNA phosphorothioation system sulfurtransferase DndC	BKQ22_RS20560	4073575:4075585	DNA sulfur modification protein DndD
NZ_CP051488.1	Kosakonia sp. SMBL-WEM22 chromosome	HF650_RS03180	652366:653452	DNA sulfur modification protein DndB	HF650_RS03175	650735:652370	DNA phosphorothioation system sulfurtransferase DndC	HF650_RS03170	648736:650746	DNA sulfur modification protein DndD
NC_011415.1	Escherichia coli SE11	ECSE_RS23810	4784057:4785143	DNA sulfur modification protein DndB	ECSE_RS23805	4782426:4784061	DNA phosphorothioation system sulfurtransferase DndC	ECSE_RS23800	4780427:4782437	DNA sulfur modification protein DndD
NZ_CP056301.1	Klebsiella pneumoniae strain RHBSTW-00843 chromosome	HV294_RS22435	4640649:4641735	DNA sulfur modification protein DndB	HV294_RS22430	4639030:4640653	DNA phosphorothioation system sulfurtransferase DndC	HV294_RS22425	4637028:4639029	DNA sulfur modification protein DndD
NZ_CP104208.1	Desulfovibrio mangrovi strain FT415 chromosome	N1030_RS01355	315661:316813	DNA sulfur modification protein DndB	N1030_RS01350	314178:315681	DNA phosphorothioation system sulfurtransferase DndC	N1030_RS01345	312203:314207	DNA sulfur modification protein DndD
NZ_CP016588.1	Bacillus thuringiensis strain KNU-07 chromosome	BCM43_RS23880	4702717:4703812	DNA sulfur modification protein DndB	BCM43_RS23885	4703814:4705383	DNA phosphorothioation system sulfurtransferase DndC	BCM43_RS23890	4705398:4707390	DNA sulfur modification protein DndD	BCM43_RS23910	4709288:4711304	DNA sulfur modification protein DndD
NZ_CP031760.1	Pseudoalteromonas piscicida strain DE1-A chromosome 2	D0N37_RS23485	1062465:1063554	DNA sulfur modification protein DndB	D0N37_RS23480	1060817:1062473	DNA phosphorothioation system sulfurtransferase DndC	D0N37_RS23475	1058853:1060818	DNA sulfur modification protein DndD
NZ_CP090137.1	Salmonella enterica subsp. enterica serovar Goldcoast strain 5ASAL05 chromosome	LZK31_RS18830	3931963:3933049	DNA sulfur modification protein DndB	LZK31_RS18835	3933045:3934680	DNA phosphorothioation system sulfurtransferase DndC	LZK31_RS18840	3934669:3936679	DNA sulfur modification protein DndD
NZ_CP030913.1	Pseudomonas aeruginosa strain Y89 chromosome	Y89_RS12145	2494588:2495689	DNA sulfur modification protein DndB	Y89_RS12150	2495717:2497208	DNA phosphorothioation system sulfurtransferase DndC	Y89_RS12155	2497210:2499196	DNA sulfur modification protein DndD
NZ_CP087711.1	Plesiomonas shigelloides strain 7A chromosome 1	LPH35_RS09865	2210773:2211856	DNA sulfur modification protein DndB	LPH35_RS09860	2209139:2210774	DNA phosphorothioation system sulfurtransferase DndC	LPH35_RS09855	2207134:2209150	DNA sulfur modification protein DndD
NZ_CP083376.1	Pseudoxanthomonas sp. X-1 chromosome	LAJ50_RS02390	546786:547866	DNA sulfur modification protein DndB	LAJ50_RS02385	545258:546818	DNA phosphorothioation system sulfurtransferase DndC	LAJ50_RS02380	543264:545259	DNA sulfur modification protein DndD
NZ_CP031677.1	Pseudomonas aeruginosa strain E80 chromosome	DOM02_RS11710	2506374:2507475	DNA sulfur modification protein DndB	DOM02_RS11705	2504855:2506346	DNA phosphorothioation system sulfurtransferase DndC	DOM02_RS25290	5222796:5224029	phosphoadenosine phosphosulfate reductase family protein	DOM02_RS11700	2502867:2504853	DNA sulfur modification protein DndD
NZ_CP093317.1	Escherichia coli strain HUM3355 chromosome	MLA23_RS19695	4079326:4080412	DNA sulfur modification protein DndB	MLA23_RS19700	4080408:4082031	DNA phosphorothioation system sulfurtransferase DndC	MLA23_RS19705	4082032:4084033	DNA sulfur modification protein DndD
NZ_CP023449.1	Rhizorhabdus dicambivorans strain Ndbn-20 chromosome	CMV14_RS15730	3331482:3332595	DNA sulfur modification protein DndB	CMV14_RS15735	3332594:3334079	DNA phosphorothioation system sulfurtransferase DndC	CMV14_RS22285	4735339:4736824	DNA phosphorothioation system sulfurtransferase DndC	CMV14_RS22290	4736820:4738806	DNA sulfur modification protein DndD	CMV14_RS15740	3334075:3336088	DNA sulfur modification protein DndD
NC_019940.1	Thioflavicoccus mobilis 8321	THIMO_RS12940	2998689:2999886	DNA sulfur modification protein DndB	THIMO_RS12945	2999882:3001466	DNA phosphorothioation system sulfurtransferase DndC	THIMO_RS12965	3005189:3007286	AAA family ATPase	THIMO_RS12950	3001462:3003478	DNA sulfur modification protein DndD
NZ_CP008925.1	Salmonella enterica subsp. enterica serovar Cerro strain 87 chromosome	GW13_RS17615	3481637:3482723	DNA sulfur modification protein DndB	GW13_RS17610	3480006:3481641	DNA phosphorothioation system sulfurtransferase DndC	GW13_RS17605	3478007:3480017	DNA sulfur modification protein DndD
NZ_CP005998.1	Escherichia coli B7A	L960_RS12550	2448488:2449574	DNA sulfur modification protein DndB	L960_RS12555	2449570:2451193	DNA phosphorothioation system sulfurtransferase DndC	L960_RS12560	2451194:2453195	DNA sulfur modification protein DndD
NZ_CP034660.1	Colwellia sp. Arc7-635 chromosome	EKO29_RS09620	2206332:2207424	DNA sulfur modification protein DndB	EKO29_RS20860	2205623:2206343	DNA phosphorothioation system sulfurtransferase DndC	EKO29_RS20855	2204676:2205648	DNA phosphorothioation system sulfurtransferase DndC	EKO29_RS09610	2202731:2204687	DNA sulfur modification protein DndD
NZ_CP019236.1	Rhodoferax koreense strain DCY-110 chromosome	RD110_RS03615	751885:753004	DNA sulfur modification protein DndB	RD110_RS03620	753004:754459	DNA phosphorothioation system sulfurtransferase DndC	RD110_RS03625	754462:756448	DNA sulfur modification protein DndD
NZ_CP019412.1	Salmonella enterica subsp. enterica serovar Koessen str. S-1501 chromosome	LFZ23_RS22300	4443953:4445039	DNA sulfur modification protein DndB	LFZ23_RS22295	4442322:4443957	DNA phosphorothioation system sulfurtransferase DndC	LFZ23_RS22290	4440323:4442333	DNA sulfur modification protein DndD
NZ_AP017375.1	Stanieria sp. NIES-3757 DNA	STA3757_RS13815	3052516:3054487	AAA family ATPase	STA3757_RS13825	3054915:3056529	DNA phosphorothioation system sulfurtransferase DndC	STA3757_RS13835	3057610:3059593	DNA sulfur modification protein DndD
NZ_CP011031.1	Pseudoalteromonas issachenkonii strain KMM 3549 chromosome II	PISS_RS16300	127661:128753	DNA sulfur modification protein DndB	PISS_RS16295	126004:127672	DNA phosphorothioation system sulfurtransferase DndC	PISS_RS16290	124056:126015	DNA sulfur modification protein DndD
NZ_OW235315.1	Tepidibacter sp. 8C15b chromosome T8CH	M2214_RS07595	1548183:1549278	DNA sulfur modification protein DndB	M2214_RS07585	1544415:1546575	AAA family ATPase	M2214_RS07590	1546564:1548187	DNA phosphorothioation system sulfurtransferase DndC	M2214_RS07565	1539629:1540589	DGQHR domain-containing protein
NZ_CP037960.1	Salmonella enterica subsp. enterica serovar Goldcoast strain R18.0877 chromosome	E2R47_RS21005	3929931:3931017	DNA sulfur modification protein DndB	E2R47_RS21010	3931013:3932648	DNA phosphorothioation system sulfurtransferase DndC	E2R47_RS21015	3932637:3934647	DNA sulfur modification protein DndD
NZ_CP074676.1	Pseudomonas qingdaonensis strain S-1 chromosome	KH389_RS17830	3932734:3933817	DNA sulfur modification protein DndB	KH389_RS17835	3933813:3935340	DNA phosphorothioation system sulfurtransferase DndC	KH389_RS17855	3938396:3940406	AAA family ATPase	KH389_RS17840	3935336:3937349	DNA sulfur modification protein DndD
NZ_CP073953.1	Escherichia coli strain MB49 chromosome	KFU90_RS20800	4323778:4324864	DNA sulfur modification protein DndB	KFU90_RS20795	4322147:4323782	DNA phosphorothioation system sulfurtransferase DndC	KFU90_RS20790	4320157:4322158	DNA sulfur modification protein DndD
NC_019693.1	Oscillatoria acuminata PCC 6304	OSCIL6304_RS26295	6769899:6770970	DNA sulfur modification protein DndB	OSCIL6304_RS26305	6772305:6773931	DNA phosphorothioation system sulfurtransferase DndC	OSCIL6304_RS26310	6774040:6776023	DNA sulfur modification protein DndD	OSCIL6304_RS26265	6761718:6763791	AAA family ATPase
NZ_CP085919.1	Mycobacteroides abscessus subsp. abscessus strain FDAARGOS_1604 chromosome	LK458_RS02580	518188:519331	DNA sulfur modification protein DndB	LK458_RS02585	519331:520870	DNA phosphorothioation system sulfurtransferase DndC	LK458_RS02590	520866:522843	DNA sulfur modification protein DndD
NZ_CP085696.1	Salmonella enterica subsp. enterica serovar Saintpaul strain S25 chromosome	LJN58_RS20535	4156692:4157778	DNA sulfur modification protein DndB	LJN58_RS20540	4157774:4159409	DNA phosphorothioation system sulfurtransferase DndC	LJN58_RS20545	4159398:4161408	DNA sulfur modification protein DndD
NC_009792.1	Citrobacter koseri ATCC BAA-895	CKO_RS14970	3260760:3261846	DNA sulfur modification protein DndB	CKO_RS14965	3259129:3260764	DNA phosphorothioation system sulfurtransferase DndC	CKO_RS14960	3257135:3259133	DNA sulfur modification protein DndD
NZ_CP101651.1	Streptomyces sp. CRCS-T-1 chromosome	NNW99_RS16405	3668407:3669547	DNA sulfur modification protein DndB	NNW99_RS16410	3669543:3671142	DNA phosphorothioation system sulfurtransferase DndC	NNW99_RS16415	3671128:3673159	DNA sulfur modification protein DndD	NNW99_RS16435	3675947:3678026	AAA family ATPase
NZ_CP059856.1	Bacteroides zhangwenhongii strain HF-5287 chromosome	GD630_RS08845	2172827:2174882	AAA family ATPase	GD630_RS08850	2174878:2176216	DNA phosphorothioation system sulfurtransferase DndC
NZ_CP046618.1	Enterobacter asburiae strain AEB30 chromosome	EAAEB30_RS02555	564993:566079	DNA sulfur modification protein DndB	EAAEB30_RS02550	563362:564997	DNA phosphorothioation system sulfurtransferase DndC	EAAEB30_RS02545	561363:563373	DNA sulfur modification protein DndD
NZ_CP019204.1	Salmonella enterica subsp. enterica serovar Saintpaul strain CFSAN004173 chromosome	BKQ24_RS20550	4070869:4071955	DNA sulfur modification protein DndB	BKQ24_RS20555	4071951:4073586	DNA phosphorothioation system sulfurtransferase DndC	BKQ24_RS20560	4073575:4075585	DNA sulfur modification protein DndD
NZ_LR130539.1	Klebsiella variicola strain AJ055 isolate AJ055 chromosome 1	EW050_RS24060	4894069:4895155	DNA sulfur modification protein DndB	EW050_RS24055	4892438:4894073	DNA phosphorothioation system sulfurtransferase DndC	EW050_RS24050	4890448:4892449	DNA sulfur modification protein DndD
NZ_CP083869.1	Escherichia coli strain NDM6 chromosome	LCE24_RS01740	73231:74317	DNA sulfur modification protein DndB	LCE24_RS01745	74313:75948	DNA phosphorothioation system sulfurtransferase DndC	LCE24_RS01750	75937:77938	DNA sulfur modification protein DndD
NZ_CP073755.1	Exiguobacterium sp. PFWT01 chromosome	KD909_RS10500	2028571:2029672	DNA sulfur modification protein DndB	KD909_RS10505	2029700:2031356	DNA phosphorothioation system sulfurtransferase DndC	KD909_RS10550	2044381:2046400	AAA family ATPase	KD909_RS10490	2025768:2028015	DNA sulfur modification protein DndD	KD909_RS10510	2031345:2033358	DNA sulfur modification protein DndD
NZ_CP095448.1	Escherichia coli strain LS45 chromosome	MWN28_RS04525	951083:952172	DNA sulfur modification protein DndB	MWN28_RS04520	949456:951091	DNA phosphorothioation system sulfurtransferase DndC	MWN28_RS04515	947466:949467	DNA sulfur modification protein DndD
NZ_CP030231.1	Salmonella enterica strain SA20043041 chromosome	CHD10_RS05375	1097201:1098287	DNA sulfur modification protein DndB	CHD10_RS05370	1095570:1097205	DNA phosphorothioation system sulfurtransferase DndC	CHD10_RS05365	1093571:1095581	DNA sulfur modification protein DndD
NZ_AP014635.1	Vibrio tritonius strain AM2 chromosome 1	JCM16456_RS11640	2629122:2630220	DNA sulfur modification protein DndB	JCM16456_RS11645	2630238:2632203	DNA phosphorothioation system sulfurtransferase DndC	JCM16456_RS11680	2640468:2642451	AAA family ATPase	JCM16456_RS11650	2632199:2634176	DNA sulfur modification protein DndD
NZ_CP011968.1	Clostridioides difficile ATCC 9689 = DSM 1296 strain DSM 1296T chromosome	CDIF1296T_RS16320	3503737:3505897	AAA family ATPase	CDIF1296T_RS16315	3502284:3503751	DNA phosphorothioation system sulfurtransferase DndC
NZ_CAKMAA020000039.1	Candidatus Nitrotoga sp. HW29	MJ771_RS07400	18596:19697	DNA sulfur modification protein DndB	MJ771_RS07395	16847:18593	DNA phosphorothioation system sulfurtransferase DndC	MJ771_RS07390	14868:16851	DNA sulfur modification protein DndD
NZ_CP019445.1	Kosakonia cowanii JCM 10956 = DSM 18146 strain 888-76 chromosome	BWI95_RS02860	616115:617201	DNA sulfur modification protein DndB	BWI95_RS02865	617197:618832	DNA phosphorothioation system sulfurtransferase DndC	BWI95_RS02870	618821:620831	DNA sulfur modification protein DndD
NC_013510.1	Thermomonospora curvata DSM 43183	TCUR_RS00840	184143:185274	DNA sulfur modification protein DndB	TCUR_RS00845	185270:186794	DNA phosphorothioation system sulfurtransferase DndC	TCUR_RS00850	186780:188775	DNA sulfur modification protein DndD
NZ_CP014956.1	Mycobacteroides abscessus strain FLAC029 chromosome	A3O01_RS05805	1160003:1161146	DNA sulfur modification protein DndB	A3O01_RS05810	1161146:1162685	DNA phosphorothioation system sulfurtransferase DndC	A3O01_RS05815	1162699:1164658	DNA sulfur modification protein DndD
NZ_CP092780.1	Massilia sp. MB5 chromosome	MJ904_RS22160	5000631:5001744	DNA sulfur modification protein DndB	MJ904_RS22165	5001731:5003453	DNA phosphorothioation system sulfurtransferase DndC	MJ904_RS22170	5003449:5005423	DNA sulfur modification protein DndD
NZ_CP101269.1	Escherichia coli strain EC21Z-048 chromosome	NML18_RS20305	4158876:4159962	DNA sulfur modification protein DndB	NML18_RS20310	4159958:4161593	DNA phosphorothioation system sulfurtransferase DndC	NML18_RS20315	4161582:4163583	DNA sulfur modification protein DndD
NC_013971.1	Erwinia amylovora ATCC 49946	EAM_RS14830	3308503:3309589	DNA sulfur modification protein DndB	EAM_RS14835	3309585:3311220	DNA phosphorothioation system sulfurtransferase DndC	EAM_RS14840	3311209:3313210	DNA sulfur modification protein DndD
NZ_CP083442.1	Pseudomonas chlororaphis strain L5734 chromosome	K9V45_RS12045	2606486:2607569	DNA sulfur modification protein DndB	K9V45_RS12050	2607565:2609092	DNA phosphorothioation system sulfurtransferase DndC	K9V45_RS12070	2612147:2614157	AAA family ATPase	K9V45_RS12055	2609088:2611101	DNA sulfur modification protein DndD
NZ_CP103540.1	Escherichia coli strain 5264 chromosome	M5S66_RS00400	73231:74317	DNA sulfur modification protein DndB	M5S66_RS00405	74313:75948	DNA phosphorothioation system sulfurtransferase DndC	M5S66_RS00410	75937:77938	DNA sulfur modification protein DndD
NZ_CP035812.1	Escherichia coli strain B7A chromosome	EXA09_RS02285	492189:493275	DNA sulfur modification protein DndB	EXA09_RS02290	493271:494894	DNA phosphorothioation system sulfurtransferase DndC	EXA09_RS02295	494895:496896	DNA sulfur modification protein DndD
NC_018681.1	Nocardia brasiliensis ATCC 700358	O3I_RS04015	876202:877330	DNA sulfur modification protein DndB	O3I_RS04020	877326:878847	DNA phosphorothioation system sulfurtransferase DndC	O3I_RS04025	878833:880828	DNA sulfur modification protein DndD	O3I_RS43530	883754:885884	AAA family ATPase
NZ_CP047570.1	Enterobacter hormaechei strain F2 chromosome	GTQ93_RS18110	3804112:3805198	DNA sulfur modification protein DndB	GTQ93_RS18115	3805194:3806829	DNA phosphorothioation system sulfurtransferase DndC	GTQ93_RS18120	3806818:3808819	DNA sulfur modification protein DndD
NZ_CP039169.1	Salmonella enterica subsp. enterica serovar Goldcoast strain Sal-5364 chromosome	E6O76_RS13170	2711872:2712958	DNA sulfur modification protein DndB	E6O76_RS13175	2712954:2714589	DNA phosphorothioation system sulfurtransferase DndC	E6O76_RS13180	2714578:2716588	DNA sulfur modification protein DndD
NZ_LR890456.1	Klebsiella pneumoniae strain INF032 isolate INF032-sc-2279918 chromosome 1	JMV68_RS21815	4484911:4485997	DNA sulfur modification protein DndB	JMV68_RS21810	4483292:4484915	DNA phosphorothioation system sulfurtransferase DndC	JMV68_RS21805	4481290:4483291	DNA sulfur modification protein DndD
NZ_CP100390.1	Alkalimarinus sp. A2M4 chromosome	NKI27_RS03455	784554:786591	AAA family ATPase
NZ_CP059693.1	Thalassomonas haliotis strain A5K-61T chromosome	H3N35_RS08755	2088528:2089614	DNA sulfur modification protein DndB	H3N35_RS08750	2086903:2088532	DNA phosphorothioation system sulfurtransferase DndC	H3N35_RS08745	2084915:2086907	DNA sulfur modification protein DndD
NZ_CP083880.1	Escherichia coli strain NDM3 chromosome	LCE26_RS00395	73231:74317	DNA sulfur modification protein DndB	LCE26_RS00400	74313:75948	DNA phosphorothioation system sulfurtransferase DndC	LCE26_RS00405	75937:77938	DNA sulfur modification protein DndD
NZ_CP057313.1	Klebsiella pneumoniae strain RHB30-C05 chromosome	HVY73_RS21915	4518791:4519877	DNA sulfur modification protein DndB	HVY73_RS21910	4517172:4518795	DNA phosphorothioation system sulfurtransferase DndC	HVY73_RS21905	4515170:4517171	DNA sulfur modification protein DndD
NZ_CP035167.1	Bacillus subtilis strain SRCM104008 chromosome	EQJ08_RS01725	312737:313832	DNA sulfur modification protein DndB	EQJ08_RS01720	311163:312735	DNA phosphorothioation system sulfurtransferase DndC	EQJ08_RS01715	309150:311145	DNA sulfur modification protein DndD
NZ_CP041623.1	Escherichia coli	FNZ21_RS02215	O157:H7	strain ATCC 43888 chromosome 478731:479817 DNA sulfur modification protein DndB	FNZ21_RS02220	O157:H7	strain ATCC 43888 chromosome 479813:481448 DNA phosphorothioation system sulfurtransferase DndC	FNZ21_RS02225	O157:H7	strain ATCC 43888 chromosome 481437:483438 DNA sulfur modification protein DndD

## Sheet: DndBCD-DndFGH
genome_id	orgnism	locus_tag	location	DndB	locus_tag	location	DndC	locus_tag	location	DndD	locus_tag	location	DndF	locus_tag	location	DndG	locus_tag	location	DndH
NZ_CP090614.1	Vibrio pelagius strain WXL662 chromosome 1	LZI70_RS03920	914428:915508	DNA sulfur modification protein DndB	LZI70_RS03925	915504:917331	DNA phosphorothioation system sulfurtransferase DndC	LZI70_RS03930	917339:919349	DNA sulfur modification protein DndD	LZI70_RS03960	928384:929980	DNA phosphorothioation-dependent restriction protein DptF	LZI70_RS03955	927042:928383	DNA phosphorothioation-dependent restriction protein DptG	LZI70_RS03950	921977:927062	DNA phosphorothioation-dependent restriction protein DptH
NZ_CP022101.1	Vibrio anguillarum strain JLL237 chromosome 1	CEJ46_RS03910	831520:832600	DNA sulfur modification protein DndB	CEJ46_RS03905	829889:831524	DNA phosphorothioation system sulfurtransferase DndC	CEJ46_RS03900	827877:829881	DNA sulfur modification protein DndD	CEJ46_RS03855	814005:815601	DNA phosphorothioation-dependent restriction protein DptF	CEJ46_RS03860	815602:816943	DNA phosphorothioation-dependent restriction protein DptG	CEJ46_RS03865	816923:822062	DNA phosphorothioation-dependent restriction protein DptH
NZ_CP099887.1	Escherichia albertii strain 208_2_GWG_B chromosome	NIZ18_RS19755	4051428:4052514	DNA sulfur modification protein DndB	NIZ18_RS19760	4052510:4054145	DNA phosphorothioation system sulfurtransferase DndC	NIZ18_RS19765	4054134:4056135	DNA sulfur modification protein DndD	NIZ18_RS19800	4064631:4066281	DNA phosphorothioation-dependent restriction protein DptF	NIZ18_RS19795	4063301:4064627	DNA phosphorothioation-dependent restriction protein DptG	NIZ18_RS19790	4058266:4063321	DNA phosphorothioation-dependent restriction protein DptH
NZ_AP019654.1	Vibrio panuliri strain JCM 19500 chromosome 1	GZK95_RS05175	1134942:1136022	DNA sulfur modification protein DndB	GZK95_RS05170	1133122:1134946	DNA phosphorothioation system sulfurtransferase DndC	GZK95_RS05165	1131104:1133114	DNA sulfur modification protein DndD	GZK95_RS05130	1119787:1121377	DNA phosphorothioation-dependent restriction protein DptF	GZK95_RS05135	1121637:1122732	DNA phosphorothioation-dependent restriction protein DptG	GZK95_RS05140	1122712:1127917	DNA phosphorothioation-dependent restriction protein DptH
NZ_CP056297.1	Klebsiella pneumoniae strain RHBSTW-00852 chromosome	HV298_RS22095	4544974:4546060	DNA sulfur modification protein DndB	HV298_RS22090	4543355:4544978	DNA phosphorothioation system sulfurtransferase DndC	HV298_RS22085	4541353:4543354	DNA sulfur modification protein DndD	HV298_RS22060	4531121:4532771	DNA phosphorothioation-dependent restriction protein DptF	HV298_RS22065	4532775:4534101	DNA phosphorothioation-dependent restriction protein DptG	HV298_RS22070	4534081:4539145	DNA phosphorothioation-dependent restriction protein DptH
NZ_CP007032.1	Desulfitobacterium metallireducens DSM 15288 chromosome	DESME_RS02400	490626:491682	DNA sulfur modification protein DndB	DESME_RS02395	489130:490630	DNA phosphorothioation system sulfurtransferase DndC	DESME_RS02390	487182:489126	DNA sulfur modification protein DndD	DESME_RS02355	474052:475828	DNA phosphorothioation-dependent restriction protein DptF	DESME_RS02360	475829:477236	DNA phosphorothioation-dependent restriction protein DptG	DESME_RS02365	477216:482370	DNA phosphorothioation-dependent restriction protein DptH
NZ_CP013932.1	Alteromonas sp. Mac1 chromosome	AV939_RS00420	88371:89463	DNA sulfur modification protein DndB	AV939_RS00425	89459:91157	DNA phosphorothioation system sulfurtransferase DndC	AV939_RS00430	91156:93127	DNA sulfur modification protein DndD	AV939_RS00460	102172:103792	DNA phosphorothioation-dependent restriction protein DptF	AV939_RS00455	100854:102171	DNA phosphorothioation-dependent restriction protein DptG	AV939_RS00450	95792:100874	DNA phosphorothioation-dependent restriction protein DptH
NZ_CP073360.1	Escherichia coli strain EC11 chromosome	KDN44_RS20280	4235981:4237067	DNA sulfur modification protein DndB	KDN44_RS20285	4237063:4238698	DNA phosphorothioation system sulfurtransferase DndC	KDN44_RS20290	4238687:4240688	DNA sulfur modification protein DndD	KDN44_RS20325	4249184:4250834	DNA phosphorothioation-dependent restriction protein DptF	KDN44_RS20320	4247854:4249180	DNA phosphorothioation-dependent restriction protein DptG	KDN44_RS20315	4242819:4247874	DNA phosphorothioation-dependent restriction protein DptH
NZ_CP051429.1	Dickeya dianthicola strain 67-19 chromosome	HGI48_RS08380	1801512:1802598	DNA sulfur modification protein DndB	HGI48_RS08375	1799881:1801516	DNA phosphorothioation system sulfurtransferase DndC	HGI48_RS08370	1797891:1799892	DNA sulfur modification protein DndD	HGI48_RS08330	1786014:1787664	DNA phosphorothioation-dependent restriction protein DptF	HGI48_RS08335	1787668:1788994	DNA phosphorothioation-dependent restriction protein DptG	HGI48_RS08340	1788974:1794056	DNA phosphorothioation-dependent restriction protein DptH
NZ_CP103373.1	Massilia sp. H6 plasmid unnamed2	NRS07_RS19900	6638:7736	DNA sulfur modification protein DndB	NRS07_RS19905	7725:9321	DNA phosphorothioation system sulfurtransferase DndC	NRS07_RS19910	9324:11310	DNA sulfur modification protein DndD	NRS07_RS19940	19533:21144	DNA phosphorothioation-dependent restriction protein DptF	NRS07_RS19945	21143:22460	DNA phosphorothioation-dependent restriction protein DptG	NRS07_RS19950	22440:27468	DNA phosphorothioation-dependent restriction protein DptH
NZ_CP119137.1	Salmonella enterica subsp. enterica serovar Goldcoast isolate Sal02792 chromosome	P0D85_RS20290	3975990:3977076	DNA sulfur modification protein DndB	P0D85_RS20295	3977072:3978707	DNA phosphorothioation system sulfurtransferase DndC	P0D85_RS20300	3978696:3980706	DNA sulfur modification protein DndD	P0D85_RS20325	3989306:3990956	DNA phosphorothioation-dependent restriction protein DptF	P0D85_RS20320	3987979:3989302	DNA phosphorothioation-dependent restriction protein DptG	P0D85_RS20315	3982917:3987999	DNA phosphorothioation-dependent restriction protein DptH
NZ_CP032989.1	Escherichia coli strain W2-5 chromosome	D9V55_RS21190	4272890:4273976	DNA sulfur modification protein DndB	D9V55_RS21195	4273972:4275607	DNA phosphorothioation system sulfurtransferase DndC	D9V55_RS21200	4275596:4277597	DNA sulfur modification protein DndD	D9V55_RS21235	4286093:4287743	DNA phosphorothioation-dependent restriction protein DptF	D9V55_RS21230	4284763:4286089	DNA phosphorothioation-dependent restriction protein DptG	D9V55_RS21225	4279728:4284783	DNA phosphorothioation-dependent restriction protein DptH
NZ_CP026981.1	Pectobacterium parmentieri strain IFB5485 chromosome	C5E21_RS02640	541480:542566	DNA sulfur modification protein DndB	C5E21_RS02635	539849:541484	DNA phosphorothioation system sulfurtransferase DndC	C5E21_RS02630	537859:539860	DNA sulfur modification protein DndD	C5E21_RS02600	527740:529390	DNA phosphorothioation-dependent restriction protein DptF	C5E21_RS02605	529394:530717	DNA phosphorothioation-dependent restriction protein DptG	C5E21_RS02610	530697:535779	DNA phosphorothioation-dependent restriction protein DptH
NZ_CP060844.1	Salmonella enterica strain 770 chromosome	IAR33_RS07725	1620787:1621873	DNA sulfur modification protein DndB	IAR33_RS07720	1619156:1620791	DNA phosphorothioation system sulfurtransferase DndC	IAR33_RS07715	1617157:1619167	DNA sulfur modification protein DndD	IAR33_RS07690	1606907:1608557	DNA phosphorothioation-dependent restriction protein DptF	IAR33_RS07695	1608561:1609884	DNA phosphorothioation-dependent restriction protein DptG	IAR33_RS07700	1609864:1614946	DNA phosphorothioation-dependent restriction protein DptH
NZ_LR890270.1	Escherichia coli isolate MINF_7C-sc-2280452 chromosome 1	JMW01_RS18575	3944026:3945112	DNA sulfur modification protein DndB	JMW01_RS18580	3945108:3946743	DNA phosphorothioation system sulfurtransferase DndC	JMW01_RS18585	3946732:3948733	DNA sulfur modification protein DndD	JMW01_RS18615	3957201:3958851	DNA phosphorothioation-dependent restriction protein DptF	JMW01_RS18610	3955871:3957197	DNA phosphorothioation-dependent restriction protein DptG	JMW01_RS18605	3950830:3955891	DNA phosphorothioation-dependent restriction protein DptH
NC_015425.1	Clostridium botulinum BKT015925	CBC4_RS10300	2242923:2244009	DNA sulfur modification protein DndB	CBC4_RS10305	2244011:2245613	DNA phosphorothioation system sulfurtransferase DndC	CBC4_RS10310	2245614:2247774	AAA family ATPase	CBC4_RS10335	2255950:2258323	DNA phosphorothioation-dependent restriction protein DptF	CBC4_RS10330	2254561:2255947	DNA phosphorothioation-dependent restriction protein DptG	CBC4_RS10325	2249406:2254581	DNA phosphorothioation-dependent restriction protein DptH
NZ_CP009847.1	Vibrio parahaemolyticus strain FORC_004 chromosome 1	FORC4_RS00080	19757:20837	DNA sulfur modification protein DndB	FORC4_RS00075	18129:19761	DNA phosphorothioation system sulfurtransferase DndC	FORC4_RS00070	16102:18121	DNA sulfur modification protein DndD	FORC4_RS00035	4842:6441	DNA phosphorothioation-dependent restriction protein DptF	FORC4_RS00040	6440:7790	DNA phosphorothioation-dependent restriction protein DptG	FORC4_RS00045	7770:12819	DNA phosphorothioation-dependent restriction protein DptH
NZ_CP044069.1	Vibrio vulnificus strain FDAARGOS_663 chromosome 2	FOB71_RS18350	2212539:2213619	DNA sulfur modification protein DndB	FOB71_RS18355	2213615:2215247	DNA phosphorothioation system sulfurtransferase DndC	FOB71_RS18360	2215255:2217265	DNA sulfur modification protein DndD	FOB71_RS18405	2229325:2230924	DNA phosphorothioation-dependent restriction protein DptF	FOB71_RS18400	2227976:2229326	DNA phosphorothioation-dependent restriction protein DptG	FOB71_RS18395	2222935:2227996	DNA phosphorothioation-dependent restriction protein DptH
NZ_CP113493.1	Escherichia coli strain GTEN_97 chromosome	E5R32_RS05215	1072316:1073402	DNA sulfur modification protein DndB	E5R32_RS05210	1070685:1072320	DNA phosphorothioation system sulfurtransferase DndC	E5R32_RS05205	1068695:1070696	DNA sulfur modification protein DndD	E5R32_RS05170	1058549:1060199	DNA phosphorothioation-dependent restriction protein DptF	E5R32_RS05175	1060203:1061529	DNA phosphorothioation-dependent restriction protein DptG	E5R32_RS05180	1061509:1066564	DNA phosphorothioation-dependent restriction protein DptH
NZ_CP094933.1	Paraclostridium bifermentans strain HD0315_2 chromosome				MTR78_RS05315	1126897:1128361	DNA phosphorothioation system sulfurtransferase DndC	MTR78_RS05310	1124748:1126908	AAA family ATPase	MTR78_RS05285	1113077:1115498	DNA phosphorothioation-dependent restriction protein DptF	MTR78_RS05290	1115500:1116904	DNA phosphorothioation-dependent restriction protein DptG	MTR78_RS05295	1116884:1122053	DNA phosphorothioation-dependent restriction protein DptH
NZ_CP103633.1	Escherichia coli strain 2900 chromosome	M5S90_RS04045	847339:848425	DNA sulfur modification protein DndB	M5S90_RS04050	848421:850056	DNA phosphorothioation system sulfurtransferase DndC	M5S90_RS04055	850045:852046	DNA sulfur modification protein DndD	M5S90_RS04090	860542:862192	DNA phosphorothioation-dependent restriction protein DptF	M5S90_RS04085	859212:860538	DNA phosphorothioation-dependent restriction protein DptG	M5S90_RS04080	854177:859232	DNA phosphorothioation-dependent restriction protein DptH
NZ_CP035191.1	Bacillus subtilis strain SRCM104011 chromosome	EQJ84_RS01725	312735:313830	DNA sulfur modification protein DndB	EQJ84_RS01720	311161:312733	DNA phosphorothioation system sulfurtransferase DndC	EQJ84_RS01715	309148:311143	DNA sulfur modification protein DndD	EQJ84_RS01730	314020:315775	DNA phosphorothioation-dependent restriction protein DptF	EQJ84_RS01735	315776:317180	DNA phosphorothioation-dependent restriction protein DptG	EQJ84_RS01740	317160:322287	DNA phosphorothioation-dependent restriction protein DptH
NZ_CP118270.1	Paenibacillus marchantiae strain BMpBG1 chromosome	PTQ21_RS10055	2221832:2222933	DNA sulfur modification protein DndB	PTQ21_RS10050	2220338:2221757	DNA phosphorothioation system sulfurtransferase DndC	PTQ21_RS10045	2218314:2220321	DNA sulfur modification protein DndD	PTQ21_RS10010	2205706:2207488	DNA phosphorothioation-dependent restriction protein DptF	PTQ21_RS10015	2207492:2208881	DNA phosphorothioation-dependent restriction protein DptG	PTQ21_RS10020	2208861:2214084	DNA phosphorothioation-dependent restriction protein DptH
NC_021591.1	Serratia plymuthica 4Rx13	SOD_RS05110	1115573:1116659	DNA sulfur modification protein DndB	SOD_RS05105	1113942:1115577	DNA phosphorothioation system sulfurtransferase DndC	SOD_RS05100	1111952:1113953	DNA sulfur modification protein DndD	SOD_RS05070	1101752:1103402	DNA phosphorothioation-dependent restriction protein DptF	SOD_RS05075	1103406:1104729	DNA phosphorothioation-dependent restriction protein DptG	SOD_RS05080	1104709:1109788	DNA phosphorothioation-dependent restriction protein DptH
NZ_CP040700.1	Salmonella enterica subsp. enterica serovar Saintpaul strain 5 isolate CFSAN047351 chromosome	EA485_RS19835	4060611:4061697	DNA sulfur modification protein DndB	EA485_RS19840	4061693:4063328	DNA phosphorothioation system sulfurtransferase DndC	EA485_RS19845	4063317:4065327	DNA sulfur modification protein DndD	EA485_RS19870	4073927:4075577	DNA phosphorothioation-dependent restriction protein DptF	EA485_RS19865	4072600:4073923	DNA phosphorothioation-dependent restriction protein DptG	EA485_RS19860	4067538:4072620	DNA phosphorothioation-dependent restriction protein DptH
NZ_CP080260.1	Escherichia coli strain 135 chromosome	KZ312_RS06415	1385047:1386133	DNA sulfur modification protein DndB	KZ312_RS06420	1386129:1387764	DNA phosphorothioation system sulfurtransferase DndC	KZ312_RS06425	1387753:1389754	DNA sulfur modification protein DndD	KZ312_RS06455	1398222:1399872	DNA phosphorothioation-dependent restriction protein DptF	KZ312_RS06450	1396892:1398218	DNA phosphorothioation-dependent restriction protein DptG	KZ312_RS06445	1391851:1396912	DNA phosphorothioation-dependent restriction protein DptH
NZ_CP100682.1	Salmonella enterica subsp. enterica serovar Goldcoast strain R18.0450 chromosome	FC623_RS18810	3929915:3931001	DNA sulfur modification protein DndB	FC623_RS18815	3930997:3932632	DNA phosphorothioation system sulfurtransferase DndC	FC623_RS18820	3932621:3934631	DNA sulfur modification protein DndD	FC623_RS18845	3943231:3944881	DNA phosphorothioation-dependent restriction protein DptF	FC623_RS18840	3941904:3943227	DNA phosphorothioation-dependent restriction protein DptG	FC623_RS18835	3936842:3941924	DNA phosphorothioation-dependent restriction protein DptH
NZ_OU997945.1	Clostridium neonatale isolate 250_09 chromosome CNEO	LQ225_RS12630	2657043:2658141	DNA sulfur modification protein DndB	LQ225_RS12635	2658133:2659771	DNA phosphorothioation system sulfurtransferase DndC	LQ225_RS12640	2659760:2661920	DNA sulfur modification protein DndD	LQ225_RS12695	2675235:2677635	DNA phosphorothioation-dependent restriction protein DptF	LQ225_RS12690	2673819:2675232	DNA phosphorothioation-dependent restriction protein DptG	LQ225_RS12680	2668614:2671941	DUF87 domain-containing protein
NZ_CP091611.1	Salmonella enterica strain 1795 chromosome	L5512_RS19070	3966869:3967955	DNA sulfur modification protein DndB	L5512_RS19075	3967951:3969586	DNA phosphorothioation system sulfurtransferase DndC	L5512_RS19080	3969575:3971585	DNA sulfur modification protein DndD	L5512_RS19105	3980185:3981835	DNA phosphorothioation-dependent restriction protein DptF	L5512_RS19100	3978858:3980181	DNA phosphorothioation-dependent restriction protein DptG	L5512_RS19095	3973796:3978878	DNA phosphorothioation-dependent restriction protein DptH
NZ_AP023219.2	Escherichia coli strain M505 chromosome	EPG46_RS14385	3022315:3023401	DNA sulfur modification protein DndB	EPG46_RS14380	3020684:3022319	DNA phosphorothioation system sulfurtransferase DndC	EPG46_RS14375	3018694:3020695	DNA sulfur modification protein DndD	EPG46_RS14340	3008548:3010198	DNA phosphorothioation-dependent restriction protein DptF	EPG46_RS14345	3010202:3011528	DNA phosphorothioation-dependent restriction protein DptG	EPG46_RS14350	3011508:3016563	DNA phosphorothioation-dependent restriction protein DptH
NZ_CP053664.1	Vibrio fluvialis strain A8 chromosome 1	HPK20_RS03560	765861:766941	DNA sulfur modification protein DndB	HPK20_RS03555	764233:765865	DNA phosphorothioation system sulfurtransferase DndC	HPK20_RS03550	762215:764225	DNA sulfur modification protein DndD	HPK20_RS03510	750098:751697	DNA phosphorothioation-dependent restriction protein DptF	HPK20_RS03515	751696:753046	DNA phosphorothioation-dependent restriction protein DptG	HPK20_RS03520	753026:758078	DNA phosphorothioation-dependent restriction protein DptH
NZ_CP060846.1	Salmonella enterica strain 733 chromosome	IAR32_RS19065	3966865:3967951	DNA sulfur modification protein DndB	IAR32_RS19070	3967947:3969582	DNA phosphorothioation system sulfurtransferase DndC	IAR32_RS19075	3969571:3971581	DNA sulfur modification protein DndD	IAR32_RS19100	3980181:3981831	DNA phosphorothioation-dependent restriction protein DptF	IAR32_RS19095	3978854:3980177	DNA phosphorothioation-dependent restriction protein DptG	IAR32_RS19090	3973792:3978874	DNA phosphorothioation-dependent restriction protein DptH
NZ_CP023268.1	Serratia sp. MYb239 chromosome	CLM71_RS02515	531818:532904	DNA sulfur modification protein DndB	CLM71_RS02510	530187:531822	DNA phosphorothioation system sulfurtransferase DndC	CLM71_RS02505	528188:530198	DNA sulfur modification protein DndD	CLM71_RS02480	518017:519667	DNA phosphorothioation-dependent restriction protein DptF	CLM71_RS02485	519671:520994	DNA phosphorothioation-dependent restriction protein DptG	CLM71_RS02490	520974:526062	DNA phosphorothioation-dependent restriction protein DptH
NZ_CP099898.1	Escherichia albertii strain 147_1_TBG_A chromosome	NIZ13_RS19900	4054297:4055383	DNA sulfur modification protein DndB	NIZ13_RS19905	4055379:4057014	DNA phosphorothioation system sulfurtransferase DndC	NIZ13_RS19910	4057003:4059004	DNA sulfur modification protein DndD	NIZ13_RS19945	4067500:4069150	DNA phosphorothioation-dependent restriction protein DptF	NIZ13_RS19940	4066170:4067496	DNA phosphorothioation-dependent restriction protein DptG	NIZ13_RS19935	4061135:4066190	DNA phosphorothioation-dependent restriction protein DptH
NZ_CP060849.1	Salmonella enterica strain 724 chromosome	IAR31_RS09305	1917577:1918663	DNA sulfur modification protein DndB	IAR31_RS09300	1915946:1917581	DNA phosphorothioation system sulfurtransferase DndC	IAR31_RS09295	1913947:1915957	DNA sulfur modification protein DndD	IAR31_RS09270	1903697:1905347	DNA phosphorothioation-dependent restriction protein DptF	IAR31_RS09275	1905351:1906674	DNA phosphorothioation-dependent restriction protein DptG	IAR31_RS09280	1906654:1911736	DNA phosphorothioation-dependent restriction protein DptH
NZ_CP005974.1	Photobacterium gaetbulicola Gung47 chromosome 2	H744_RS24625	3519423:3520503	DNA sulfur modification protein DndB	H744_RS24630	3520499:3522131	DNA phosphorothioation system sulfurtransferase DndC	H744_RS24635	3522139:3524149	DNA sulfur modification protein DndD	H744_RS24665	3532920:3534513	DNA phosphorothioation-dependent restriction protein DptF	H744_RS24660	3531576:3532920	DNA phosphorothioation-dependent restriction protein DptG	H744_RS24655	3526418:3531599	DNA phosphorothioation-dependent restriction protein DptH
NZ_CP109601.1	Escherichia coli strain TL-14 chromosome	OGV15_RS00480	93603:94689	DNA sulfur modification protein DndB	OGV15_RS00475	91972:93607	DNA phosphorothioation system sulfurtransferase DndC	OGV15_RS00470	89982:91983	DNA sulfur modification protein DndD	OGV15_RS00440	78816:80466	DNA phosphorothioation-dependent restriction protein DptF	OGV15_RS00445	80470:81796	DNA phosphorothioation-dependent restriction protein DptG	OGV15_RS00450	81776:86849	DNA phosphorothioation-dependent restriction protein DptH
NZ_CP022015.1	Salmonella enterica subsp. enterica serovar India str. SA20085604 chromosome	LFZ16_RS24555	4897987:4899073	DNA sulfur modification protein DndB	LFZ16_RS24550	4896356:4897991	DNA phosphorothioation system sulfurtransferase DndC	LFZ16_RS24545	4894357:4896367	DNA sulfur modification protein DndD	LFZ16_RS24515	4883827:4885477	DNA phosphorothioation-dependent restriction protein DptF	LFZ16_RS24520	4885481:4886807	DNA phosphorothioation-dependent restriction protein DptG	LFZ16_RS24525	4886787:4891869	DNA phosphorothioation-dependent restriction protein DptH
NZ_CP077197.1	Vibrio cholerae strain PS4 chromosome I	KTC41_RS09415	2060568:2061663	DNA sulfur modification protein DndB	KTC41_RS09420	2061683:2063645	DNA phosphorothioation system sulfurtransferase DndC	KTC41_RS09425	2063644:2065615	DNA sulfur modification protein DndD	KTC41_RS09455	2074668:2076267	DNA phosphorothioation-dependent restriction protein DptF	KTC41_RS09450	2073319:2074669	DNA phosphorothioation-dependent restriction protein DptG	KTC41_RS09445	2068284:2073339	DNA phosphorothioation-dependent restriction protein DptH
NZ_CP022491.1	Salmonella enterica subsp. enterica serovar Saintpaul strain SA20031783 chromosome	CHC80_RS23815	4694965:4696051	DNA sulfur modification protein DndB	CHC80_RS23820	4696047:4697682	DNA phosphorothioation system sulfurtransferase DndC	CHC80_RS23825	4697671:4699681	DNA sulfur modification protein DndD	CHC80_RS23850	4708281:4709931	DNA phosphorothioation-dependent restriction protein DptF	CHC80_RS23845	4706954:4708277	DNA phosphorothioation-dependent restriction protein DptG	CHC80_RS23840	4701892:4706974	DNA phosphorothioation-dependent restriction protein DptH
NZ_CP023397.1	Pseudoalteromonas ruthenica strain LMG 19699 chromosome 2	PRUTH_RS16455	263885:264971	DNA sulfur modification protein DndB	PRUTH_RS16450	262263:263889	DNA phosphorothioation system sulfurtransferase DndC	PRUTH_RS16445	260275:262267	DNA sulfur modification protein DndD	PRUTH_RS16400	243376:244969	DNA phosphorothioation-dependent restriction protein DptF	PRUTH_RS16405	244972:246271	DNA phosphorothioation-dependent restriction protein DptG	PRUTH_RS16410	246251:251315	DNA phosphorothioation-dependent restriction protein DptH
NZ_CP080413.1	Shewanella sp. FJAT-51860 chromosome	K0H61_RS12400	2857678:2858773	DNA sulfur modification protein DndB	K0H61_RS12405	2858796:2860458	DNA phosphorothioation system sulfurtransferase DndC	K0H61_RS12410	2860454:2862419	DNA sulfur modification protein DndD	K0H61_RS12445	2871741:2873334	DNA phosphorothioation-dependent restriction protein DptF	K0H61_RS12440	2870414:2871740	DNA phosphorothioation-dependent restriction protein DptG	K0H61_RS12435	2865337:2870434	DNA phosphorothioation-dependent restriction protein DptH
NZ_CP028924.1	Colwellia sp. Arc7-D chromosome	DBO93_RS06340	1455678:1456770	DNA sulfur modification protein DndB	DBO93_RS06335	1454021:1455689	DNA phosphorothioation system sulfurtransferase DndC	DBO93_RS06330	1452076:1454032	DNA sulfur modification protein DndD	DBO93_RS06295	1440210:1441815	DNA phosphorothioation-dependent restriction protein DptF	DBO93_RS06300	1441816:1443127	DNA phosphorothioation-dependent restriction protein DptG	DBO93_RS06305	1443107:1448168	DNA phosphorothioation-dependent restriction protein DptH
NZ_CP009335.1	Bacillus thuringiensis strain HD1011 chromosome	BF38_RS13960	2115416:2116511	DNA sulfur modification protein DndB	BF38_RS13955	2113845:2115414	DNA phosphorothioation system sulfurtransferase DndC	BF38_RS13950	2111838:2113830	DNA sulfur modification protein DndD	BF38_RS13910	2098681:2100946	DNA phosphorothioation-dependent restriction protein DptF	BF38_RS13915	2100952:2102353	DNA phosphorothioation-dependent restriction protein DptG	BF38_RS13920	2102333:2107517	DNA phosphorothioation-dependent restriction protein DptH
NZ_AP025477.1	Vibrio crassostreae strain LMG 22240 chromosome 2	OC193_RS16970	261124:262204	DNA sulfur modification protein DndB	OC193_RS16965	259322:261128	DNA phosphorothioation system sulfurtransferase DndC	OC193_RS16960	257295:259314	DNA sulfur modification protein DndD	OC193_RS16930	246707:248297	DNA phosphorothioation-dependent restriction protein DptF	OC193_RS16935	248293:249706	DNA phosphorothioation-dependent restriction protein DptG	OC193_RS16940	249686:254741	DNA phosphorothioation-dependent restriction protein DptH
NZ_AP023032.1	Agarivorans albus strain JCM 21469 chromosome	K5620_RS17750	3909901:3910981	DNA sulfur modification protein DndB	K5620_RS17755	3910977:3912801	DNA phosphorothioation system sulfurtransferase DndC	K5620_RS17760	3912809:3914819	DNA sulfur modification protein DndD	K5620_RS17795	3924688:3926326	DNA phosphorothioation-dependent restriction protein DptF	K5620_RS17790	3923346:3924687	DNA phosphorothioation-dependent restriction protein DptG	K5620_RS17785	3918281:3923366	DNA phosphorothioation-dependent restriction protein DptH
NZ_CP073277.1	Clostridium butyricum strain CBUT chromosome	KDJ93_RS10175	2147680:2148766	DNA sulfur modification protein DndB	KDJ93_RS10180	2148768:2150397	DNA phosphorothioation system sulfurtransferase DndC	KDJ93_RS10185	2150386:2152546	AAA family ATPase	KDJ93_RS10245	2177431:2179819	DNA phosphorothioation-dependent restriction protein DptF	KDJ93_RS10240	2176036:2177428	DNA phosphorothioation-dependent restriction protein DptG	KDJ93_RS10235	2170818:2176056	DNA phosphorothioation-dependent restriction protein DptH
NZ_CP104843.1	Escherichia coli strain DFL.5 chromosome	N7217_RS21760	4486496:4487582	DNA sulfur modification protein DndB	N7217_RS21755	4484865:4486500	DNA phosphorothioation system sulfurtransferase DndC	N7217_RS21750	4482875:4484876	DNA sulfur modification protein DndD	N7217_RS21715	4472729:4474379	DNA phosphorothioation-dependent restriction protein DptF	N7217_RS21720	4474383:4475709	DNA phosphorothioation-dependent restriction protein DptG	N7217_RS21725	4475689:4480744	DNA phosphorothioation-dependent restriction protein DptH
NZ_CP013021.1	Agarivorans gilvus strain WH0801 chromosome	AR383_RS03470	737610:738690	DNA sulfur modification protein DndB	AR383_RS03475	738686:740318	DNA phosphorothioation system sulfurtransferase DndC	AR383_RS03480	740326:742336	DNA sulfur modification protein DndD	AR383_RS03510	751670:753239	DNA phosphorothioation-dependent restriction protein DptF	AR383_RS03505	750330:751668	DNA phosphorothioation-dependent restriction protein DptG	AR383_RS03500	745235:750350	DNA phosphorothioation-dependent restriction protein DptH
NZ_CP061842.1	Klebsiella pneumoniae strain HC139 chromosome	IEY90_RS21810	4472090:4473176	DNA sulfur modification protein DndB	IEY90_RS21805	4470471:4472094	DNA phosphorothioation system sulfurtransferase DndC	IEY90_RS21800	4468469:4470470	DNA sulfur modification protein DndD	IEY90_RS21775	4458237:4459887	DNA phosphorothioation-dependent restriction protein DptF	IEY90_RS21780	4459891:4461217	DNA phosphorothioation-dependent restriction protein DptG	IEY90_RS21785	4461197:4466261	DNA phosphorothioation-dependent restriction protein DptH
NZ_CP090978.1	Paenibacillus sp. YPD9-1 chromosome	L0M14_RS23985	5275603:5276704	DNA sulfur modification protein DndB	L0M14_RS23995	5277028:5278186	DNA phosphorothioation system sulfurtransferase DndC	L0M14_RS24025	5282040:5284047	DNA sulfur modification protein DndD	L0M14_RS24045	5291551:5293486	DNA phosphorothioation-dependent restriction protein DptF	L0M14_RS24040	5289831:5291208	DNA phosphorothioation-dependent restriction protein DptG	L0M14_RS24035	5284463:5289851	DNA phosphorothioation-dependent restriction protein DptH
NZ_CP066149.1	Vibrio sp. ED004 chromosome 1	ITG10_RS02935	702002:703082	DNA sulfur modification protein DndB	ITG10_RS02940	703078:704713	DNA phosphorothioation system sulfurtransferase DndC	ITG10_RS02945	704721:706731	DNA sulfur modification protein DndD	ITG10_RS02975	715379:716975	DNA phosphorothioation-dependent restriction protein DptF	ITG10_RS02970	714037:715378	DNA phosphorothioation-dependent restriction protein DptG	ITG10_RS02965	708972:714057	DNA phosphorothioation-dependent restriction protein DptH
NZ_CP113537.1	Salmonella enterica strain YZY chromosome	OXV04_RS19035	3976292:3977378	DNA sulfur modification protein DndB	OXV04_RS19040	3977374:3979009	DNA phosphorothioation system sulfurtransferase DndC	OXV04_RS19045	3978998:3981008	DNA sulfur modification protein DndD	OXV04_RS19070	3989608:3991258	DNA phosphorothioation-dependent restriction protein DptF	OXV04_RS19065	3988281:3989604	DNA phosphorothioation-dependent restriction protein DptG	OXV04_RS19060	3983219:3988301	DNA phosphorothioation-dependent restriction protein DptH
NZ_CP065036.1	Pectobacterium parmentieri strain PB20 chromosome	PB20LOC_RS00620	117241:118327	DNA sulfur modification protein DndB	PB20LOC_RS00615	115610:117245	DNA phosphorothioation system sulfurtransferase DndC	PB20LOC_RS00610	113620:115621	DNA sulfur modification protein DndD	PB20LOC_RS00580	103501:105151	DNA phosphorothioation-dependent restriction protein DptF	PB20LOC_RS00585	105155:106478	DNA phosphorothioation-dependent restriction protein DptG	PB20LOC_RS00590	106458:111540	DNA phosphorothioation-dependent restriction protein DptH
NZ_CP115551.1	Salmonella enterica subsp. enterica serovar Bispebjerg strain 20SAL-1342-3 chromosome	PEE20_RS21750	4323910:4324996	DNA sulfur modification protein DndB	PEE20_RS21755	4324992:4326627	DNA phosphorothioation system sulfurtransferase DndC	PEE20_RS21760	4326616:4328626	DNA sulfur modification protein DndD	PEE20_RS21790	4337542:4339192	DNA phosphorothioation-dependent restriction protein DptF	PEE20_RS21785	4336215:4337538	DNA phosphorothioation-dependent restriction protein DptG	PEE20_RS21780	4331153:4336235	DNA phosphorothioation-dependent restriction protein DptH
NZ_CP085720.1	Peribacillus asahii strain KF4 chromosome	LIT35_RS05270	1027328:1028432	DNA sulfur modification protein DndB	LIT35_RS05265	1025730:1027332	DNA phosphorothioation system sulfurtransferase DndC	LIT35_RS05260	1023740:1025720	DNA sulfur modification protein DndD	LIT35_RS05275	1028639:1030931	DNA phosphorothioation-dependent restriction protein DptF	LIT35_RS05280	1030937:1032365	DNA phosphorothioation-dependent restriction protein DptG	LIT35_RS05285	1032345:1037586	DNA phosphorothioation-dependent restriction protein DptH
NZ_CP031055.1	Vibrio splendidus strain Vibrio sp chromosome 1	DUN60_RS05735	1285952:1287032	DNA sulfur modification protein DndB	DUN60_RS05730	1284150:1285956	DNA phosphorothioation system sulfurtransferase DndC	DUN60_RS05725	1282123:1284142	DNA sulfur modification protein DndD	DUN60_RS05690	1270388:1271978	DNA phosphorothioation-dependent restriction protein DptF	DUN60_RS05695	1271974:1273387	DNA phosphorothioation-dependent restriction protein DptG	DUN60_RS05700	1273367:1278500	DNA phosphorothioation-dependent restriction protein DptH
NZ_LR025101.1	Escherichia coli isolate EC-1639 chromosome 1	EC1639_RS05225	1108344:1109430	DNA sulfur modification protein DndB	EC1639_RS05230	1109426:1111061	DNA phosphorothioation system sulfurtransferase DndC	EC1639_RS05235	1111050:1113051	DNA sulfur modification protein DndD	EC1639_RS05265	1121519:1123169	DNA phosphorothioation-dependent restriction protein DptF	EC1639_RS05260	1120189:1121515	DNA phosphorothioation-dependent restriction protein DptG	EC1639_RS05255	1115148:1120209	DNA phosphorothioation-dependent restriction protein DptH
NZ_CP073683.1	Paenibacillus sp. S25 chromosome	KAI37_RS05295	1203396:1204497	DNA sulfur modification protein DndB	KAI37_RS05290	1201913:1203407	DNA phosphorothioation system sulfurtransferase DndC	KAI37_RS05285	1199898:1201896	DNA sulfur modification protein DndD	KAI37_RS05250	1186621:1188430	DNA phosphorothioation-dependent restriction protein DptF	KAI37_RS05255	1188435:1189821	DNA phosphorothioation-dependent restriction protein DptG	KAI37_RS05260	1189801:1195000	DNA phosphorothioation-dependent restriction protein DptH
NZ_SHNN01000004.1	Candidatus Litorirhabdus singularis strain IMCC14734 NODE_4	EYC98_RS18630	309341:310439	DNA sulfur modification protein DndB	EYC98_RS18625	307761:309345	DNA phosphorothioation system sulfurtransferase DndC	EYC98_RS18620	305770:307765	DNA sulfur modification protein DndD	EYC98_RS18590	295639:297229	DNA phosphorothioation-dependent restriction protein DptF	EYC98_RS18595	297231:298575	DNA phosphorothioation-dependent restriction protein DptG	EYC98_RS18600	298555:303706	DNA phosphorothioation-dependent restriction protein DptH
NZ_CP060840.1	Salmonella enterica strain 805 chromosome	IAR34_RS18830	3935986:3937072	DNA sulfur modification protein DndB	IAR34_RS18835	3937068:3938703	DNA phosphorothioation system sulfurtransferase DndC	IAR34_RS18840	3938692:3940702	DNA sulfur modification protein DndD	IAR34_RS18865	3949302:3950952	DNA phosphorothioation-dependent restriction protein DptF	IAR34_RS18860	3947975:3949298	DNA phosphorothioation-dependent restriction protein DptG	IAR34_RS18855	3942913:3947995	DNA phosphorothioation-dependent restriction protein DptH
NZ_CP034831.1	Salmonella sp. SSDFZ69 chromosome	EOS98_RS19745	3975970:3977056	DNA sulfur modification protein DndB	EOS98_RS19750	3977052:3978687	DNA phosphorothioation system sulfurtransferase DndC	EOS98_RS19755	3978676:3980686	DNA sulfur modification protein DndD	EOS98_RS19780	3989286:3990936	DNA phosphorothioation-dependent restriction protein DptF	EOS98_RS19775	3987959:3989282	DNA phosphorothioation-dependent restriction protein DptG	EOS98_RS19770	3982897:3987979	DNA phosphorothioation-dependent restriction protein DptH
NZ_CP102366.1	Aeromonas hydrophila strain BC16 chromosome	NRZ28_RS16345	3598164:3599247	DNA sulfur modification protein DndB	NRZ28_RS16350	3599246:3600881	DNA phosphorothioation system sulfurtransferase DndC	NRZ28_RS16355	3600870:3602880	DNA sulfur modification protein DndD	NRZ28_RS16385	3611765:3613379	DNA phosphorothioation-dependent restriction protein DptF	NRZ28_RS16380	3610455:3611763	DNA phosphorothioation-dependent restriction protein DptG	NRZ28_RS16375	3605399:3610475	DNA phosphorothioation-dependent restriction protein DptH
NZ_CP091110.1	Neobacillus drentensis strain JC05 chromosome	L1999_RS14225	3053506:3054604	DNA sulfur modification protein DndB	L1999_RS14220	3051911:3053504	DNA phosphorothioation system sulfurtransferase DndC	L1999_RS14215	3049902:3051888	DNA sulfur modification protein DndD	L1999_RS14230	3054783:3056562	DNA phosphorothioation-dependent restriction protein DptF	L1999_RS14235	3056561:3057968	DNA phosphorothioation-dependent restriction protein DptG	L1999_RS14240	3057948:3063114	DNA phosphorothioation-dependent restriction protein DptH
NZ_CP120942.1	Aeromonas caviae strain AC1520 chromosome	P5S46_RS08395	1792635:1793727	DNA sulfur modification protein DndB	P5S46_RS08390	1790974:1792639	DNA phosphorothioation system sulfurtransferase DndC	P5S46_RS08385	1788998:1790978	DNA sulfur modification protein DndD	P5S46_RS08350	1777277:1778948	DNA phosphorothioation-dependent restriction protein DptF	P5S46_RS08355	1778950:1780279	DNA phosphorothioation-dependent restriction protein DptG	P5S46_RS08360	1780259:1785365	DNA phosphorothioation-dependent restriction protein DptH
NZ_CP060855.1	Salmonella enterica strain 453 chromosome	IAQ58_RS19075	3966807:3967893	DNA sulfur modification protein DndB	IAQ58_RS19080	3967889:3969524	DNA phosphorothioation system sulfurtransferase DndC	IAQ58_RS19085	3969513:3971523	DNA sulfur modification protein DndD	IAQ58_RS19110	3980123:3981773	DNA phosphorothioation-dependent restriction protein DptF	IAQ58_RS19105	3978796:3980119	DNA phosphorothioation-dependent restriction protein DptG	IAQ58_RS19100	3973734:3978816	DNA phosphorothioation-dependent restriction protein DptH
NZ_CP110080.1	Buttiauxella sp. WJP83 chromosome	OH773_RS18555	4019144:4020230	DNA sulfur modification protein DndB	OH773_RS18560	4020226:4021861	DNA phosphorothioation system sulfurtransferase DndC	OH773_RS18565	4021850:4023851	DNA sulfur modification protein DndD	OH773_RS18590	4032345:4033995	DNA phosphorothioation-dependent restriction protein DptF	OH773_RS18585	4031018:4032341	DNA phosphorothioation-dependent restriction protein DptG	OH773_RS18580	4025950:4031038	DNA phosphorothioation-dependent restriction protein DptH
NZ_CP069606.1	Priestia megaterium strain CDC 2008724142 chromosome	ICR96_RS14920	2953602:2954700	DNA sulfur modification protein DndB	ICR96_RS14925	2954702:2956295	DNA phosphorothioation system sulfurtransferase DndC	ICR96_RS14930	2956317:2958303	DNA sulfur modification protein DndD	ICR96_RS14905	2949719:2951261	DNA phosphorothioation-dependent restriction protein DptF	ICR96_RS14900	2948274:2949714	DNA phosphorothioation-dependent restriction protein DptG	ICR96_RS14895	2943014:2948294	DNA phosphorothioation-dependent restriction protein DptH
NZ_CP071855.1	Vibrio sp. SCSIO 43153 chromosome 1	J4N37_RS04220	904569:905664	DNA sulfur modification protein DndB	J4N37_RS04215	902588:904550	DNA phosphorothioation system sulfurtransferase DndC	J4N37_RS04210	900618:902589	DNA sulfur modification protein DndD	J4N37_RS04180	889492:891091	DNA phosphorothioation-dependent restriction protein DptF	J4N37_RS04185	891092:892433	DNA phosphorothioation-dependent restriction protein DptG	J4N37_RS04190	892413:897555	DNA phosphorothioation-dependent restriction protein DptH
NZ_CP041411.1	Escherichia coli strain STEC719 chromosome	FNE88_RS21335	4347012:4348098	DNA sulfur modification protein DndB	FNE88_RS21340	4348094:4349729	DNA phosphorothioation system sulfurtransferase DndC	FNE88_RS21345	4349718:4351728	DNA sulfur modification protein DndD	FNE88_RS21375	4359992:4361642	DNA phosphorothioation-dependent restriction protein DptF	FNE88_RS21370	4358665:4359988	DNA phosphorothioation-dependent restriction protein DptG	FNE88_RS21365	4353603:4358685	DNA phosphorothioation-dependent restriction protein DptH
NZ_CP057066.1	Klebsiella pneumoniae strain RHB39-C10 chromosome	HVZ82_RS22080	4525613:4526699	DNA sulfur modification protein DndB	HVZ82_RS22075	4523994:4525617	DNA phosphorothioation system sulfurtransferase DndC	HVZ82_RS22070	4521992:4523993	DNA sulfur modification protein DndD	HVZ82_RS22040	4510812:4512462	DNA phosphorothioation-dependent restriction protein DptF	HVZ82_RS22045	4512466:4513792	DNA phosphorothioation-dependent restriction protein DptG	HVZ82_RS22050	4513772:4518851	DNA phosphorothioation-dependent restriction protein DptH
NZ_CP091975.1	Vibrio sp. DW001 chromosome 1	L3V77_RS10230	2250620:2251700	DNA sulfur modification protein DndB	L3V77_RS10235	2251696:2253502	DNA phosphorothioation system sulfurtransferase DndC	L3V77_RS10240	2253509:2255528	DNA sulfur modification protein DndD	L3V77_RS10275	2266408:2267971	DNA phosphorothioation-dependent restriction protein DptF	L3V77_RS10270	2264999:2266412	DNA phosphorothioation-dependent restriction protein DptG	L3V77_RS10265	2259889:2265019	DNA phosphorothioation-dependent restriction protein DptH
NZ_CP090212.1	Escherichia coli strain BY68 chromosome	LVJ26_RS03945	810289:811375	DNA sulfur modification protein DndB	LVJ26_RS03950	811371:813006	DNA phosphorothioation system sulfurtransferase DndC	LVJ26_RS03955	812995:814996	DNA sulfur modification protein DndD	LVJ26_RS03990	823491:825141	DNA phosphorothioation-dependent restriction protein DptF	LVJ26_RS03985	822161:823487	DNA phosphorothioation-dependent restriction protein DptG	LVJ26_RS03980	817126:822181	DNA phosphorothioation-dependent restriction protein DptH
NZ_CP075970.1	Clostridium perfringens strain C269 chromosome	KLF29_RS07085	1621460:1622561	DNA sulfur modification protein DndB	KLF29_RS07090	1622553:1624179	DNA phosphorothioation system sulfurtransferase DndC	KLF29_RS07095	1624168:1626325	DNA sulfur modification protein DndD	KLF29_RS07130	1636060:1637956	DNA phosphorothioation-dependent restriction protein DptF	KLF29_RS07125	1634672:1636058	DNA phosphorothioation-dependent restriction protein DptG	KLF29_RS07120	1629523:1634692	DNA phosphorothioation-dependent restriction protein DptH
NZ_AP024616.1	Shewanella algae strain TUM17384 chromosome	K5627_RS01910	407710:408793	DNA sulfur modification protein DndB	K5627_RS01905	406082:407714	DNA phosphorothioation system sulfurtransferase DndC	K5627_RS01900	404057:406073	DNA sulfur modification protein DndD	K5627_RS01865	393048:394641	DNA phosphorothioation-dependent restriction protein DptF	K5627_RS01870	394642:395968	DNA phosphorothioation-dependent restriction protein DptG	K5627_RS01875	395948:401075	DNA phosphorothioation-dependent restriction protein DptH
NZ_CP044121.1	Raoultella planticola strain S25 chromosome	F3X94_RS23480	4865660:4866746	DNA sulfur modification protein DndB	F3X94_RS23475	4864029:4865664	DNA phosphorothioation system sulfurtransferase DndC	F3X94_RS23470	4862039:4864040	DNA sulfur modification protein DndD	F3X94_RS23450	4853414:4855013	DNA phosphorothioation-dependent restriction protein DptF	F3X94_RS23455	4855012:4856368	DNA phosphorothioation-dependent restriction protein DptG	F3X94_RS23460	4856348:4861397	DNA phosphorothioation-dependent restriction protein DptH
NZ_CP013351.1	Pseudoalteromonas issachenkonii strain KCTC 12958 chromosome II	PI2015_RS16185	127924:129016	DNA sulfur modification protein DndB	PI2015_RS16180	126267:127935	DNA phosphorothioation system sulfurtransferase DndC	PI2015_RS16175	124319:126278	DNA sulfur modification protein DndD	PI2015_RS16145	114165:115758	DNA phosphorothioation-dependent restriction protein DptF	PI2015_RS16150	115759:117070	DNA phosphorothioation-dependent restriction protein DptG	PI2015_RS16155	117041:122123	DNA phosphorothioation-dependent restriction protein DptH
NZ_CP053794.1	Vibrio cholerae strain W10G chromosome 1	HPY12_RS10380	2275190:2276285	DNA sulfur modification protein DndB	HPY12_RS10385	2276549:2278268	DNA phosphorothioation system sulfurtransferase DndC	HPY12_RS10390	2278267:2280238	DNA sulfur modification protein DndD	HPY12_RS10420	2289157:2290756	DNA phosphorothioation-dependent restriction protein DptF	HPY12_RS10415	2287808:2289158	DNA phosphorothioation-dependent restriction protein DptG	HPY12_RS10410	2282773:2287828	DNA phosphorothioation-dependent restriction protein DptH
NZ_CP036536.1	Salinimonas lutimaris strain DPSR-4 chromosome	EZV72_RS00590	134099:135185	DNA sulfur modification protein DndB	EZV72_RS00585	132477:134103	DNA phosphorothioation system sulfurtransferase DndC	EZV72_RS00580	130492:132481	DNA sulfur modification protein DndD	EZV72_RS00540	118217:119810	DNA phosphorothioation-dependent restriction protein DptF	EZV72_RS00545	119814:121119	DNA phosphorothioation-dependent restriction protein DptG	EZV72_RS00550	121099:126217	DNA phosphorothioation-dependent restriction protein DptH
NZ_CP026363.1	Brevibacillus agri strain DSM 6348 chromosome	BA6348_RS21840	4455851:4456940	DNA sulfur modification protein DndB	BA6348_RS21835	4454440:4455844	DNA phosphorothioation system sulfurtransferase DndC	BA6348_RS21830	4452426:4454451	DNA sulfur modification protein DndD	BA6348_RS21770	4436393:4438658	DNA phosphorothioation-dependent restriction protein DptF	BA6348_RS21775	4438657:4439329	DNA phosphorothioation-dependent restriction protein DptG	BA6348_RS21790	4441377:4446714	DNA phosphorothioation-dependent restriction protein DptH
NC_009901.1	Shewanella pealeana ATCC 700345	SPEA_RS12150	2799562:2800672	DNA sulfur modification protein DndB	SPEA_RS12155	2800664:2802431	DNA phosphorothioation system sulfurtransferase DndC	SPEA_RS12160	2802432:2804463	DNA sulfur modification protein DndD	SPEA_RS12215	2820439:2822035	DNA phosphorothioation-dependent restriction protein DptF	SPEA_RS12210	2819087:2820437	DNA phosphorothioation-dependent restriction protein DptG	SPEA_RS12205	2813884:2819107	DNA phosphorothioation-dependent restriction protein DptH
NZ_CP047594.1	Escherichia coli strain LD27-1 chromosome	GUU88_RS02245	473364:474450	DNA sulfur modification protein DndB	GUU88_RS02240	471733:473368	DNA phosphorothioation system sulfurtransferase DndC	GUU88_RS02235	469743:471744	DNA sulfur modification protein DndD	GUU88_RS02200	459597:461247	DNA phosphorothioation-dependent restriction protein DptF	GUU88_RS02205	461251:462577	DNA phosphorothioation-dependent restriction protein DptG	GUU88_RS02210	462557:467612	DNA phosphorothioation-dependent restriction protein DptH
NZ_CP091640.1	Salmonella enterica strain 965 chromosome	L5503_RS18805	3929918:3931004	DNA sulfur modification protein DndB	L5503_RS18810	3931000:3932635	DNA phosphorothioation system sulfurtransferase DndC	L5503_RS18815	3932624:3934634	DNA sulfur modification protein DndD	L5503_RS18840	3943234:3944884	DNA phosphorothioation-dependent restriction protein DptF	L5503_RS18835	3941907:3943230	DNA phosphorothioation-dependent restriction protein DptG	L5503_RS18830	3936845:3941927	DNA phosphorothioation-dependent restriction protein DptH
NZ_CP012808.1	Acinetobacter equi strain 114 chromosome	AOY20_RS03490	733255:734377	DNA sulfur modification protein DndB	AOY20_RS03495	734377:735871	DNA phosphorothioation system sulfurtransferase DndC	AOY20_RS03500	735867:737874	DNA sulfur modification protein DndD	AOY20_RS03540	746973:748578	DNA phosphorothioation-dependent restriction protein DptF	AOY20_RS03535	745660:746971	DNA phosphorothioation-dependent restriction protein DptG	AOY20_RS03530	741711:745680	DNA phosphorothioation-dependent restriction protein DptH
NZ_CP010994.1	Clostridium perfringens strain JP838 chromosome	JFP838_RS08450	1906937:1908038	DNA sulfur modification protein DndB	JFP838_RS08455	1908030:1909656	DNA phosphorothioation system sulfurtransferase DndC	JFP838_RS08460	1909645:1911802	DNA sulfur modification protein DndD	JFP838_RS08495	1923164:1925048	DNA phosphorothioation-dependent restriction protein DptF	JFP838_RS08490	1921776:1923162	DNA phosphorothioation-dependent restriction protein DptG	JFP838_RS08485	1916627:1921796	DNA phosphorothioation-dependent restriction protein DptH
NZ_CP025941.1	Bacillus subtilis strain BJ3-2 chromosome	C0W65_RS11520	2156436:2157531	DNA sulfur modification protein DndB	C0W65_RS11515	2154862:2156434	DNA phosphorothioation system sulfurtransferase DndC	C0W65_RS11510	2152849:2154844	DNA sulfur modification protein DndD	C0W65_RS11525	2157721:2159476	DNA phosphorothioation-dependent restriction protein DptF	C0W65_RS11530	2159477:2160881	DNA phosphorothioation-dependent restriction protein DptG	C0W65_RS11535	2160861:2164839	DNA phosphorothioation-dependent restriction protein DptH
NZ_CP030219.1	Salmonella enterica strain SA20021456 chromosome	CHC34_RS22485	4633424:4634510	DNA sulfur modification protein DndB	CHC34_RS22480	4631790:4633428	DNA phosphorothioation system sulfurtransferase DndC	CHC34_RS22475	4629791:4631801	DNA sulfur modification protein DndD	CHC34_RS22440	4617348:4618995	DNA phosphorothioation-dependent restriction protein DptF	CHC34_RS22445	4618999:4620328	DNA phosphorothioation-dependent restriction protein DptG	CHC34_RS22450	4620308:4625384	DNA phosphorothioation-dependent restriction protein DptH
NZ_CP064830.1	Morganella morganii subsp. morganii strain 81703 chromosome	IZ185_RS02055	429806:430892	DNA sulfur modification protein DndB	IZ185_RS02050	428175:429810	DNA phosphorothioation system sulfurtransferase DndC	IZ185_RS02045	426185:428186	DNA sulfur modification protein DndD	IZ185_RS02025	417559:419158	DNA phosphorothioation-dependent restriction protein DptF	IZ185_RS02030	419157:420513	DNA phosphorothioation-dependent restriction protein DptG	IZ185_RS02035	420493:425542	DNA phosphorothioation-dependent restriction protein DptH
NZ_CP072782.1	Vibrio alginolyticus strain HY9901 chromosome 2	J6320_RS23780	3367362:3368442	DNA sulfur modification protein DndB	J6320_RS23775	3365734:3367366	DNA phosphorothioation system sulfurtransferase DndC	J6320_RS23770	3363707:3365726	DNA sulfur modification protein DndD	J6320_RS23740	3352718:3354317	DNA phosphorothioation-dependent restriction protein DptF	J6320_RS23745	3354316:3355666	DNA phosphorothioation-dependent restriction protein DptG	J6320_RS23750	3355646:3360695	DNA phosphorothioation-dependent restriction protein DptH
NC_007482.1	Pseudoalteromonas translucida chromosome II	PSHA_RS15340	116677:117769	DNA sulfur modification protein DndB	PSHA_RS15335	115020:116688	DNA phosphorothioation system sulfurtransferase DndC	PSHA_RS15330	113072:115031	DNA sulfur modification protein DndD	PSHA_RS15295	101628:103221	DNA phosphorothioation-dependent restriction protein DptF	PSHA_RS15300	103222:104533	DNA phosphorothioation-dependent restriction protein DptG	PSHA_RS15305	104513:109577	DNA phosphorothioation-dependent restriction protein DptH
NZ_CP104757.1	Pectobacterium aroidearum strain QJ021 chromosome	N5056_RS13670	3068682:3069768	DNA sulfur modification protein DndB	N5056_RS13675	3069764:3071402	DNA phosphorothioation system sulfurtransferase DndC	N5056_RS13680	3071391:3073401	DNA sulfur modification protein DndD	N5056_RS13725	3084339:3085989	DNA phosphorothioation-dependent restriction protein DptF	N5056_RS13720	3083009:3084335	DNA phosphorothioation-dependent restriction protein DptG	N5056_RS13715	3077950:3083029	DNA phosphorothioation-dependent restriction protein DptH
NZ_OV350343.1	Halomonas sp. TD01 strain Halomonas Bluephagenesis chromosome HaloTd01MainCirc	L1X57_RS06830	1448591:1449668	DNA sulfur modification protein DndB	L1X57_RS06825	1447071:1448595	DNA phosphorothioation system sulfurtransferase DndC	L1X57_RS06820	1445077:1447072	DNA sulfur modification protein DndD	L1X57_RS06785	1432394:1433990	DNA phosphorothioation-dependent restriction protein DptF	L1X57_RS06790	1433986:1435321	DNA phosphorothioation-dependent restriction protein DptG	L1X57_RS06795	1435301:1440413	DNA phosphorothioation-dependent restriction protein DptH
NZ_CP013274.1	Bacillus thuringiensis strain CTC chromosome	ATN06_RS04930	938715:939810	DNA sulfur modification protein DndB	ATN06_RS04925	937144:938713	DNA phosphorothioation system sulfurtransferase DndC	ATN06_RS04920	935137:937129	DNA sulfur modification protein DndD	ATN06_RS04855	915223:917488	DNA phosphorothioation-dependent restriction protein DptF	ATN06_RS04860	917494:918895	DNA phosphorothioation-dependent restriction protein DptG	ATN06_RS04865	918875:924059	DNA phosphorothioation-dependent restriction protein DptH
NZ_CP048117.1	Bacillus sp. SB49 chromosome	M662_RS19110	3699098:3700196	DNA sulfur modification protein DndB	M662_RS19115	3700196:3701762	DNA phosphorothioation system sulfurtransferase DndC	M662_RS19120	3701792:3703799	DNA sulfur modification protein DndD	M662_RS19105	3696616:3698929	DNA phosphorothioation-dependent restriction protein DptF	M662_RS19100	3695204:3696617	DNA phosphorothioation-dependent restriction protein DptG	M662_RS19095	3691255:3695233	DNA phosphorothioation-dependent restriction protein DptH
NZ_CP047360.1	Klebsiella variicola strain AHKv-S01 chromosome	GSY73_RS24000	4889363:4890449	DNA sulfur modification protein DndB	GSY73_RS23995	4887744:4889367	DNA phosphorothioation system sulfurtransferase DndC	GSY73_RS23990	4885742:4887743	DNA sulfur modification protein DndD	GSY73_RS23965	4875438:4877088	DNA phosphorothioation-dependent restriction protein DptF	GSY73_RS23970	4877092:4878418	DNA phosphorothioation-dependent restriction protein DptG	GSY73_RS23975	4878398:4883534	DNA phosphorothioation-dependent restriction protein DptH
NZ_CP011029.1	Pseudoalteromonas espejiana DSM 9414 chromosome II	PESP_RS17370	97686:98772	DNA sulfur modification protein DndB	PESP_RS17375	98768:100394	DNA phosphorothioation system sulfurtransferase DndC	PESP_RS17380	100390:102382	DNA sulfur modification protein DndD	PESP_RS17415	111283:112876	DNA phosphorothioation-dependent restriction protein DptF	PESP_RS17410	109981:111280	DNA phosphorothioation-dependent restriction protein DptG	PESP_RS17405	104949:110001	DNA phosphorothioation-dependent restriction protein DptH
NC_010723.1	Clostridium botulinum E3 str. Alaska E43	CLH_RS09290	2068298:2069387	DNA sulfur modification protein DndB	CLH_RS09295	2069386:2071015	DNA phosphorothioation system sulfurtransferase DndC	CLH_RS09300	2071004:2073164	DNA sulfur modification protein DndD	CLH_RS09335	2084164:2086567	DNA phosphorothioation-dependent restriction protein DptF	CLH_RS09330	2082749:2084165	DNA phosphorothioation-dependent restriction protein DptG	CLH_RS09325	2077507:2082769	DNA phosphorothioation-dependent restriction protein DptH
NZ_CP041362.1	Citrobacter amalonaticus strain 133355-SW-C4-Cam chromosome	FEO47_RS19140	4007102:4008188	DNA sulfur modification protein DndB	FEO47_RS19145	4008184:4009801	DNA phosphorothioation system sulfurtransferase DndC	FEO47_RS19150	4009802:4011803	DNA sulfur modification protein DndD	FEO47_RS19185	4021451:4023101	DNA phosphorothioation-dependent restriction protein DptF	FEO47_RS19180	4020121:4021447	DNA phosphorothioation-dependent restriction protein DptG	FEO47_RS19175	4015083:4020141	DNA phosphorothioation-dependent restriction protein DptH
NZ_CP086604.1	Escherichia fergusonii strain EF20JDJ4045 chromosome	LNN29_RS12285	2519724:2520810	DNA sulfur modification protein DndB	LNN29_RS12290	2520806:2522423	DNA phosphorothioation system sulfurtransferase DndC	LNN29_RS12295	2522424:2524425	DNA sulfur modification protein DndD	LNN29_RS12325	2533031:2534681	DNA phosphorothioation-dependent restriction protein DptF	LNN29_RS12320	2531704:2533027	DNA phosphorothioation-dependent restriction protein DptG	LNN29_RS12315	2526636:2531724	DNA phosphorothioation-dependent restriction protein DptH
NZ_CP091634.1	Salmonella enterica strain 1116 chromosome	L5505_RS19055	3966831:3967917	DNA sulfur modification protein DndB	L5505_RS19060	3967913:3969548	DNA phosphorothioation system sulfurtransferase DndC	L5505_RS19065	3969537:3971547	DNA sulfur modification protein DndD	L5505_RS19090	3980147:3981797	DNA phosphorothioation-dependent restriction protein DptF	L5505_RS19085	3978820:3980143	DNA phosphorothioation-dependent restriction protein DptG	L5505_RS19080	3973758:3978840	DNA phosphorothioation-dependent restriction protein DptH
NZ_CP012504.1	Aeromonas veronii strain TH0426 chromosome	AMS64_RS18490	4039037:4040123	DNA sulfur modification protein DndB	AMS64_RS18495	4040119:4041748	DNA phosphorothioation system sulfurtransferase DndC	AMS64_RS18500	4041744:4043757	DNA sulfur modification protein DndD	AMS64_RS18530	4052280:4053894	DNA phosphorothioation-dependent restriction protein DptF	AMS64_RS18525	4050964:4052278	DNA phosphorothioation-dependent restriction protein DptG	AMS64_RS18520	4045911:4050945	DNA phosphorothioation-dependent restriction protein DptH
NZ_CP084766.1	Klebsiella variicola subsp. variicola strain 01A065 chromosome	LGN95_RS23570	4853840:4854926	DNA sulfur modification protein DndB	LGN95_RS23565	4852221:4853844	DNA phosphorothioation system sulfurtransferase DndC	LGN95_RS23560	4850219:4852220	DNA sulfur modification protein DndD	LGN95_RS23530	4839039:4840689	DNA phosphorothioation-dependent restriction protein DptF	LGN95_RS23535	4840693:4842019	DNA phosphorothioation-dependent restriction protein DptG	LGN95_RS23540	4841999:4847078	DNA phosphorothioation-dependent restriction protein DptH
NZ_CP023410.1	Clostridium perfringens strain LLY_N11 chromosome	CMR01_RS07435	1586395:1587496	DNA sulfur modification protein DndB	CMR01_RS07430	1584777:1586403	DNA phosphorothioation system sulfurtransferase DndC	CMR01_RS07425	1582631:1584788	DNA sulfur modification protein DndD	CMR01_RS07395	1570609:1572505	DNA phosphorothioation-dependent restriction protein DptF	CMR01_RS07400	1572507:1573893	DNA phosphorothioation-dependent restriction protein DptG	CMR01_RS07405	1573873:1579048	DNA phosphorothioation-dependent restriction protein DptH
NZ_CP037952.1	Parashewanella spongiae strain HJ039 chromosome	E2I05_RS14585	3686734:3687817	DNA sulfur modification protein DndB	E2I05_RS14590	3687818:3689783	DNA phosphorothioation system sulfurtransferase DndC	E2I05_RS14595	3689779:3691753	DNA sulfur modification protein DndD	E2I05_RS14625	3700711:3702316	DNA phosphorothioation-dependent restriction protein DptF	E2I05_RS14620	3699383:3700715	DNA phosphorothioation-dependent restriction protein DptG	E2I05_RS14615	3694258:3699403	DNA phosphorothioation-dependent restriction protein DptH
NZ_CP020409.2	Yersinia sp. FDAARGOS_228 chromosome	A6J67_RS06065	1325200:1326286	DNA sulfur modification protein DndB	A6J67_RS06060	1323569:1325204	DNA phosphorothioation system sulfurtransferase DndC	A6J67_RS06055	1321579:1323580	DNA sulfur modification protein DndD	A6J67_RS06025	1311383:1313033	DNA phosphorothioation-dependent restriction protein DptF	A6J67_RS06030	1313037:1314366	DNA phosphorothioation-dependent restriction protein DptG	A6J67_RS06035	1314346:1319428	DNA phosphorothioation-dependent restriction protein DptH
NZ_CP060969.1	Escherichia coli strain EC5 chromosome	H9193_RS20285	4168956:4170042	DNA sulfur modification protein DndB	H9193_RS20290	4170038:4171673	DNA phosphorothioation system sulfurtransferase DndC	H9193_RS20295	4171662:4173663	DNA sulfur modification protein DndD	H9193_RS20350	4184699:4186349	DNA phosphorothioation-dependent restriction protein DptF	H9193_RS20345	4183369:4184695	DNA phosphorothioation-dependent restriction protein DptG	H9193_RS20340	4178334:4183389	DNA phosphorothioation-dependent restriction protein DptH
NZ_CP100685.1	Salmonella enterica subsp. enterica serovar Goldcoast strain R18.1297 chromosome	FC640_RS18805	3929924:3931010	DNA sulfur modification protein DndB	FC640_RS18810	3931006:3932641	DNA phosphorothioation system sulfurtransferase DndC	FC640_RS18815	3932630:3934640	DNA sulfur modification protein DndD	FC640_RS18840	3943240:3944890	DNA phosphorothioation-dependent restriction protein DptF	FC640_RS18835	3941913:3943236	DNA phosphorothioation-dependent restriction protein DptG	FC640_RS18830	3936851:3941933	DNA phosphorothioation-dependent restriction protein DptH
NZ_CP027107.1	Cronobacter sakazakii strain CS-931 chromosome	CsakCS931_RS13460	2840505:2841591	DNA sulfur modification protein DndB	CsakCS931_RS13465	2841587:2843222	DNA phosphorothioation system sulfurtransferase DndC	CsakCS931_RS13470	2843211:2845212	DNA sulfur modification protein DndD	CsakCS931_RS13495	2853796:2855446	DNA phosphorothioation-dependent restriction protein DptF	CsakCS931_RS13490	2852469:2853792	DNA phosphorothioation-dependent restriction protein DptG	CsakCS931_RS13485	2847416:2852489	DNA phosphorothioation-dependent restriction protein DptH
NZ_CP041304.1	Escherichia coli strain MSHS 133 chromosome	FK544_RS22840	4396782:4397868	DNA sulfur modification protein DndB	FK544_RS22835	4395151:4396786	DNA phosphorothioation system sulfurtransferase DndC	FK544_RS22830	4393161:4395162	DNA sulfur modification protein DndD	FK544_RS22795	4383015:4384665	DNA phosphorothioation-dependent restriction protein DptF	FK544_RS22800	4384669:4385995	DNA phosphorothioation-dependent restriction protein DptG	FK544_RS22805	4385975:4391030	DNA phosphorothioation-dependent restriction protein DptH
NZ_CP015346.1	Alteromonas stellipolaris strain PQQ-44 chromosome	A6F57_RS10420	2419744:2420836	DNA sulfur modification protein DndB	A6F57_RS10425	2420832:2422530	DNA phosphorothioation system sulfurtransferase DndC	A6F57_RS10430	2422529:2424500	DNA sulfur modification protein DndD	A6F57_RS10465	2434994:2436614	DNA phosphorothioation-dependent restriction protein DptF	A6F57_RS10460	2433676:2434993	DNA phosphorothioation-dependent restriction protein DptG	A6F57_RS10455	2428644:2433696	DNA phosphorothioation-dependent restriction protein DptH
NZ_CP069666.1	Escherichia coli O89m:H9 strain MIN11 chromosome	JSU13_RS19465	4051428:4052514	DNA sulfur modification protein DndB	JSU13_RS19470	4052510:4054145	DNA phosphorothioation system sulfurtransferase DndC	JSU13_RS19475	4054134:4056135	DNA sulfur modification protein DndD	JSU13_RS19510	4064631:4066281	DNA phosphorothioation-dependent restriction protein DptF	JSU13_RS19505	4063301:4064627	DNA phosphorothioation-dependent restriction protein DptG	JSU13_RS19500	4058266:4063321	DNA phosphorothioation-dependent restriction protein DptH
NZ_CP117416.1	Paenibacillus kyungheensis strain KACC 18744 chromosome	PQ456_RS04365	978960:980040	DNA sulfur modification protein DndB	PQ456_RS04370	980055:981558	DNA phosphorothioation system sulfurtransferase DndC	PQ456_RS04375	981577:983593	DNA sulfur modification protein DndD	PQ456_RS04415	995456:997262	DNA phosphorothioation-dependent restriction protein DptF	PQ456_RS04410	994042:995452	DNA phosphorothioation-dependent restriction protein DptG	PQ456_RS04405	988851:994062	DNA phosphorothioation-dependent restriction protein DptH
NZ_CP062225.1	Salmonella enterica subsp. enterica serovar Goldcoast strain R18.1074 chromosome	FC625_RS18700	3931124:3932210	DNA sulfur modification protein DndB	FC625_RS18705	3932206:3933841	DNA phosphorothioation system sulfurtransferase DndC	FC625_RS18710	3933830:3935840	DNA sulfur modification protein DndD	FC625_RS18735	3944440:3946090	DNA phosphorothioation-dependent restriction protein DptF	FC625_RS18730	3943113:3944436	DNA phosphorothioation-dependent restriction protein DptG	FC625_RS18725	3938051:3943133	DNA phosphorothioation-dependent restriction protein DptH
NZ_CP065366.1	Vibrio cyclitrophicus strain ED287 chromosome 1	ITG09_RS03725	848629:849709	DNA sulfur modification protein DndB	ITG09_RS03720	846998:848633	DNA phosphorothioation system sulfurtransferase DndC	ITG09_RS03715	844980:846990	DNA sulfur modification protein DndD	ITG09_RS03685	834264:835860	DNA phosphorothioation-dependent restriction protein DptF	ITG09_RS03690	835861:837202	DNA phosphorothioation-dependent restriction protein DptG	ITG09_RS03695	837182:842267	DNA phosphorothioation-dependent restriction protein DptH
NZ_OW968111.1	Escherichia coli isolate 602 chromosome main	LQ120_RS03885	797631:798717	DNA sulfur modification protein DndB	LQ120_RS03890	798713:800348	DNA phosphorothioation system sulfurtransferase DndC	LQ120_RS03895	800337:802338	DNA sulfur modification protein DndD	LQ120_RS03930	810834:812484	DNA phosphorothioation-dependent restriction protein DptF	LQ120_RS03925	809504:810830	DNA phosphorothioation-dependent restriction protein DptG	LQ120_RS03920	804469:809524	DNA phosphorothioation-dependent restriction protein DptH
NZ_AP014546.1	Neptunomonas japonica JAMM 1380 chromosome	NEJAP_RS18450	3909497:3910583	DNA sulfur modification protein DndB	NEJAP_RS18445	3907896:3909501	DNA phosphorothioation system sulfurtransferase DndC	NEJAP_RS18440	3905905:3907900	DNA sulfur modification protein DndD	NEJAP_RS18410	3895738:3897328	DNA phosphorothioation-dependent restriction protein DptF	NEJAP_RS18415	3897330:3898713	DNA phosphorothioation-dependent restriction protein DptG	NEJAP_RS18420	3898693:3903823	DNA phosphorothioation-dependent restriction protein DptH
NZ_CP049343.1	Escherichia coli strain UMB200201_11 chromosome	FM734_RS19385	4077238:4078324	DNA sulfur modification protein DndB	FM734_RS19390	4078320:4079943	DNA phosphorothioation system sulfurtransferase DndC	FM734_RS19395	4079944:4081945	DNA sulfur modification protein DndD	FM734_RS19425	4091557:4093207	DNA phosphorothioation-dependent restriction protein DptF	FM734_RS19420	4090227:4091553	DNA phosphorothioation-dependent restriction protein DptG	FM734_RS19415	4085183:4090247	DNA phosphorothioation-dependent restriction protein DptH
NZ_CP080238.1	Vibrio sp. ED002 chromosome 1	ITG12_RS06575	1429247:1430327	DNA sulfur modification protein DndB	ITG12_RS06580	1430323:1431955	DNA phosphorothioation system sulfurtransferase DndC	ITG12_RS06585	1431963:1433973	DNA sulfur modification protein DndD	ITG12_RS06620	1444514:1446113	DNA phosphorothioation-dependent restriction protein DptF	ITG12_RS06615	1443172:1444513	DNA phosphorothioation-dependent restriction protein DptG	ITG12_RS06610	1438047:1443192	DNA phosphorothioation-dependent restriction protein DptH
NZ_CP069381.1	Salmonella enterica strain GSJ/2016-Sal-016 chromosome	JSR10_RS19930	4079466:4080552	DNA sulfur modification protein DndB	JSR10_RS19935	4080548:4082183	DNA phosphorothioation system sulfurtransferase DndC	JSR10_RS19940	4082172:4084182	DNA sulfur modification protein DndD	JSR10_RS19965	4092782:4094432	DNA phosphorothioation-dependent restriction protein DptF	JSR10_RS19960	4091455:4092778	DNA phosphorothioation-dependent restriction protein DptG	JSR10_RS19955	4086393:4091475	DNA phosphorothioation-dependent restriction protein DptH
NZ_CP060837.1	Salmonella enterica strain 852 chromosome	IAR35_RS19140	3979491:3980577	DNA sulfur modification protein DndB	IAR35_RS19145	3980573:3982208	DNA phosphorothioation system sulfurtransferase DndC	IAR35_RS19150	3982197:3984207	DNA sulfur modification protein DndD	IAR35_RS19175	3992807:3994457	DNA phosphorothioation-dependent restriction protein DptF	IAR35_RS19170	3991480:3992803	DNA phosphorothioation-dependent restriction protein DptG	IAR35_RS19165	3986418:3991500	DNA phosphorothioation-dependent restriction protein DptH
NZ_CP070036.1	[Ruminococcus] gnavus strain FDAARGOS_1342 chromosome				I6K72_RS08730	1787366:1788761	DNA phosphorothioation system sulfurtransferase DndC	I6K72_RS08725	1785223:1787380	AAA family ATPase	I6K72_RS08710	1781894:1783649	DNA phosphorothioation-dependent restriction protein DptF	I6K72_RS08705	1780499:1781891	DNA phosphorothioation-dependent restriction protein DptG	I6K72_RS08700	1775398:1780519	DNA phosphorothioation-dependent restriction protein DptH
NZ_CP106675.1	Bacillus cereus strain SRCM116293 chromosome	N7988_RS04755	927647:928742	DNA sulfur modification protein DndB	N7988_RS04750	926076:927645	DNA phosphorothioation system sulfurtransferase DndC	N7988_RS04745	924069:926061	DNA sulfur modification protein DndD	N7988_RS04705	910912:913177	DNA phosphorothioation-dependent restriction protein DptF	N7988_RS04710	913183:914584	DNA phosphorothioation-dependent restriction protein DptG	N7988_RS04715	914564:919748	DNA phosphorothioation-dependent restriction protein DptH
NZ_CP014056.2	Grimontia hollisae strain FDAARGOS_111 chromosome 1	AL542_RS13035	2005088:2006165	DNA sulfur modification protein DndB	AL542_RS13030	2003457:2005089	DNA phosphorothioation system sulfurtransferase DndC	AL542_RS13025	2001430:2003449	DNA sulfur modification protein DndD	AL542_RS12995	1990185:1991784	DNA phosphorothioation-dependent restriction protein DptF	AL542_RS13000	1991783:1993133	DNA phosphorothioation-dependent restriction protein DptG	AL542_RS13005	1993113:1998162	DNA phosphorothioation-dependent restriction protein DptH
NC_006274.1	Bacillus cereus E33L	BCE33L_RS04870	962654:963749	DNA sulfur modification protein DndB	BCE33L_RS04865	961083:962652	DNA phosphorothioation system sulfurtransferase DndC	BCE33L_RS04860	959076:961068	DNA sulfur modification protein DndD	BCE33L_RS04820	945910:948175	DNA phosphorothioation-dependent restriction protein DptF	BCE33L_RS04825	948181:949591	DNA phosphorothioation-dependent restriction protein DptG	BCE33L_RS04830	949571:954755	DNA phosphorothioation-dependent restriction protein DptH
NZ_CP080070.1	Escherichia coli strain 19SZHZ713Rt chromosome	KZO15_RS19255	4032515:4033601	DNA sulfur modification protein DndB	KZO15_RS19260	4033597:4035232	DNA phosphorothioation system sulfurtransferase DndC	KZO15_RS19265	4035221:4037222	DNA sulfur modification protein DndD	KZO15_RS19300	4045718:4047368	DNA phosphorothioation-dependent restriction protein DptF	KZO15_RS19295	4044388:4045714	DNA phosphorothioation-dependent restriction protein DptG	KZO15_RS19290	4039353:4044408	DNA phosphorothioation-dependent restriction protein DptH
NZ_CP014134.1	Vibrio diabolicus strain FDAARGOS_99 chromosome 1	AL468_RS13795	999933:1001013	DNA sulfur modification protein DndB	AL468_RS13800	1001009:1002641	DNA phosphorothioation system sulfurtransferase DndC	AL468_RS13805	1002649:1004659	DNA sulfur modification protein DndD	AL468_RS13840	1014435:1016031	DNA phosphorothioation-dependent restriction protein DptF	AL468_RS13835	1013093:1014434	DNA phosphorothioation-dependent restriction protein DptG	AL468_RS13830	1007968:1013113	DNA phosphorothioation-dependent restriction protein DptH
NC_011748.1	Escherichia coli 55989	EC55989_RS24715	4962835:4963921	DNA sulfur modification protein DndB	EC55989_RS24710	4961204:4962839	DNA phosphorothioation system sulfurtransferase DndC	EC55989_RS24705	4959214:4961215	DNA sulfur modification protein DndD	EC55989_RS24670	4949068:4950718	DNA phosphorothioation-dependent restriction protein DptF	EC55989_RS24675	4950722:4952048	DNA phosphorothioation-dependent restriction protein DptG	EC55989_RS24680	4952028:4957083	DNA phosphorothioation-dependent restriction protein DptH
NZ_AP022547.1	Klebsiella michiganensis strain THO-011 chromosome	JLG71_RS24650	5263742:5264828	DNA sulfur modification protein DndB	JLG71_RS24655	5264824:5266459	DNA phosphorothioation system sulfurtransferase DndC	JLG71_RS24660	5266448:5268458	DNA sulfur modification protein DndD	JLG71_RS24690	5277280:5278930	DNA phosphorothioation-dependent restriction protein DptF	JLG71_RS24685	5275950:5277276	DNA phosphorothioation-dependent restriction protein DptG	JLG71_RS24680	5270882:5275970	DNA phosphorothioation-dependent restriction protein DptH
NZ_CP045293.1	Paenibacillus guangzhouensis strain KCTC 33171 chromosome	GCU39_RS28610	6381007:6382099	DNA sulfur modification protein DndB	GCU39_RS28615	6382119:6383619	DNA phosphorothioation system sulfurtransferase DndC	GCU39_RS28620	6383608:6385603	DNA sulfur modification protein DndD	GCU39_RS28595	6372572:6374357	DNA phosphorothioation-dependent restriction protein DptF	GCU39_RS28600	6374360:6375752	DNA phosphorothioation-dependent restriction protein DptG	GCU39_RS28605	6375732:6380886	DNA phosphorothioation-dependent restriction protein DptH
NZ_CP091604.1	Salmonella enterica strain 1902 chromosome	L5514_RS19070	3969497:3970583	DNA sulfur modification protein DndB	L5514_RS19075	3970579:3972214	DNA phosphorothioation system sulfurtransferase DndC	L5514_RS19080	3972203:3974213	DNA sulfur modification protein DndD	L5514_RS19105	3982813:3984463	DNA phosphorothioation-dependent restriction protein DptF	L5514_RS19100	3981486:3982809	DNA phosphorothioation-dependent restriction protein DptG	L5514_RS19095	3976424:3981506	DNA phosphorothioation-dependent restriction protein DptH
NZ_CP047095.1	Rossellomorea marisflavi strain 151-25 chromosome	D5E69_RS04775	891012:892110	DNA sulfur modification protein DndB	D5E69_RS04770	889421:891011	DNA phosphorothioation system sulfurtransferase DndC	D5E69_RS04765	887415:889404	DNA sulfur modification protein DndD	D5E69_RS04780	892302:894588	DNA phosphorothioation-dependent restriction protein DptF	D5E69_RS04785	894605:895997	DNA phosphorothioation-dependent restriction protein DptG	D5E69_RS04790	895977:901212	DNA phosphorothioation-dependent restriction protein DptH
NZ_CP008849.1	Alteromonas australica strain H 17 chromosome	EP13_RS00435	95737:96823	DNA sulfur modification protein DndB	EP13_RS00430	94115:95741	DNA phosphorothioation system sulfurtransferase DndC	EP13_RS00425	92130:94119	DNA sulfur modification protein DndD	EP13_RS00390	80564:82151	DNA phosphorothioation-dependent restriction protein DptF	EP13_RS00395	82155:83463	DNA phosphorothioation-dependent restriction protein DptG	EP13_RS00400	83443:88549	DNA phosphorothioation-dependent restriction protein DptH
NZ_CP091622.1	Salmonella enterica strain 1419 chromosome	L5509_RS18905	3943797:3944883	DNA sulfur modification protein DndB	L5509_RS18910	3944879:3946514	DNA phosphorothioation system sulfurtransferase DndC	L5509_RS18915	3946503:3948513	DNA sulfur modification protein DndD	L5509_RS18940	3957113:3958763	DNA phosphorothioation-dependent restriction protein DptF	L5509_RS18935	3955786:3957109	DNA phosphorothioation-dependent restriction protein DptG	L5509_RS18930	3950724:3955806	DNA phosphorothioation-dependent restriction protein DptH
NZ_CP009539.1	Yersinia ruckeri strain YRB chromosome	BD65_RS11855	2629547:2630633	DNA sulfur modification protein DndB	BD65_RS11850	2627916:2629551	DNA phosphorothioation system sulfurtransferase DndC	BD65_RS11845	2625926:2627927	DNA sulfur modification protein DndD	BD65_RS11815	2615381:2617031	DNA phosphorothioation-dependent restriction protein DptF	BD65_RS11820	2617035:2618364	DNA phosphorothioation-dependent restriction protein DptG	BD65_RS11825	2618344:2623420	DNA phosphorothioation-dependent restriction protein DptH
NZ_CP071439.1	Escherichia coli strain EcPNK004 chromosome	J1F19_RS18550	3937843:3938929	DNA sulfur modification protein DndB	J1F19_RS18555	3938925:3940560	DNA phosphorothioation system sulfurtransferase DndC	J1F19_RS18560	3940549:3942550	DNA sulfur modification protein DndD	J1F19_RS18590	3951018:3952668	DNA phosphorothioation-dependent restriction protein DptF	J1F19_RS18585	3949688:3951014	DNA phosphorothioation-dependent restriction protein DptG	J1F19_RS18580	3944647:3949708	DNA phosphorothioation-dependent restriction protein DptH
NZ_CP090009.1	Paradesulfovibrio bizertensis strain SY-1 chromosome	LWC08_RS02245	507405:508560	DNA sulfur modification protein DndB	LWC08_RS02240	505922:507425	DNA phosphorothioation system sulfurtransferase DndC	LWC08_RS02235	503971:505951	DNA sulfur modification protein DndD	LWC08_RS02250	508966:510565	DNA phosphorothioation-dependent restriction protein DptF	LWC08_RS02255	510567:511902	DNA phosphorothioation-dependent restriction protein DptG	LWC08_RS02260	511882:517036	DNA phosphorothioation-dependent restriction protein DptH
NZ_CP074350.1	Pantoea dispersa strain YSD_J2 chromosome	KFZ74_RS03145	687724:688810	DNA sulfur modification protein DndB	KFZ74_RS03140	686093:687728	DNA phosphorothioation system sulfurtransferase DndC	KFZ74_RS03135	684103:686104	DNA sulfur modification protein DndD	KFZ74_RS03115	675477:677076	DNA phosphorothioation-dependent restriction protein DptF	KFZ74_RS03120	677075:678431	DNA phosphorothioation-dependent restriction protein DptG	KFZ74_RS03125	678411:683460	DNA phosphorothioation-dependent restriction protein DptH
NZ_CP053980.1	Bacillus thuringiensis strain FDAARGOS_795 chromosome	FOC89_RS18565	2998598:2999693	DNA sulfur modification protein DndB	FOC89_RS18560	2997027:2998596	DNA phosphorothioation system sulfurtransferase DndC	FOC89_RS18555	2995020:2997012	DNA sulfur modification protein DndD	FOC89_RS18515	2981863:2984128	DNA phosphorothioation-dependent restriction protein DptF	FOC89_RS18520	2984134:2985535	DNA phosphorothioation-dependent restriction protein DptG	FOC89_RS18525	2985515:2990699	DNA phosphorothioation-dependent restriction protein DptH
NZ_CP062223.1	Salmonella enterica subsp. enterica serovar Goldcoast strain R18.1656 chromosome	FC633_RS18700	3929923:3931009	DNA sulfur modification protein DndB	FC633_RS18705	3931005:3932640	DNA phosphorothioation system sulfurtransferase DndC	FC633_RS18710	3932629:3934639	DNA sulfur modification protein DndD	FC633_RS18735	3943239:3944889	DNA phosphorothioation-dependent restriction protein DptF	FC633_RS18730	3941912:3943235	DNA phosphorothioation-dependent restriction protein DptG	FC633_RS18725	3936850:3941932	DNA phosphorothioation-dependent restriction protein DptH
NZ_CP031068.1	Bacillus sp. JAS24-2 chromosome	DN407_RS04775	919783:920878	DNA sulfur modification protein DndB	DN407_RS04770	918212:919781	DNA phosphorothioation system sulfurtransferase DndC	DN407_RS04765	916205:918197	DNA sulfur modification protein DndD	DN407_RS04725	903048:905313	DNA phosphorothioation-dependent restriction protein DptF	DN407_RS04730	905319:906720	DNA phosphorothioation-dependent restriction protein DptG	DN407_RS04735	906700:911884	DNA phosphorothioation-dependent restriction protein DptH
NZ_CP092682.1	Vibrio campbellii strain IFL1 chromosome 1	MKR81_RS11815	2572921:2574001	DNA sulfur modification protein DndB	MKR81_RS11820	2573997:2575629	DNA phosphorothioation system sulfurtransferase DndC	MKR81_RS11825	2575637:2577650	DNA sulfur modification protein DndD	MKR81_RS11855	2587374:2588973	DNA phosphorothioation-dependent restriction protein DptF	MKR81_RS11850	2586032:2587373	DNA phosphorothioation-dependent restriction protein DptG	MKR81_RS11845	2580910:2586052	DNA phosphorothioation-dependent restriction protein DptH
NZ_CP053813.1	Vibrio cholerae strain W7G chromosome 1	HPY09_RS10025	2222156:2223251	DNA sulfur modification protein DndB	HPY09_RS10030	2223271:2225233	DNA phosphorothioation system sulfurtransferase DndC	HPY09_RS10035	2225232:2227203	DNA sulfur modification protein DndD	HPY09_RS10065	2236256:2237855	DNA phosphorothioation-dependent restriction protein DptF	HPY09_RS10060	2234907:2236257	DNA phosphorothioation-dependent restriction protein DptG	HPY09_RS10055	2229872:2234927	DNA phosphorothioation-dependent restriction protein DptH
NZ_CP019392.1	Escherichia coli strain XH992 chromosome	BW707_RS08855	1873658:1874747	DNA sulfur modification protein DndB	BW707_RS08850	1872031:1873666	DNA phosphorothioation system sulfurtransferase DndC	BW707_RS08845	1870041:1872042	DNA sulfur modification protein DndD	BW707_RS08815	1858875:1860525	DNA phosphorothioation-dependent restriction protein DptF	BW707_RS08820	1860529:1861855	DNA phosphorothioation-dependent restriction protein DptG	BW707_RS08825	1861835:1866908	DNA phosphorothioation-dependent restriction protein DptH
NZ_CP030028.1	Bacillus sp. Y1 chromosome	DOE78_RS11490	2328353:2329460	DNA sulfur modification protein DndB	DOE78_RS11485	2326792:2328361	DNA phosphorothioation system sulfurtransferase DndC	DOE78_RS11480	2324785:2326774	DNA sulfur modification protein DndD	DOE78_RS11495	2329656:2331960	DNA phosphorothioation-dependent restriction protein DptF	DOE78_RS11500	2331966:2333358	DNA phosphorothioation-dependent restriction protein DptG	DOE78_RS11505	2333338:2338552	DNA phosphorothioation-dependent restriction protein DptH
NZ_LR134315.1	Escherichia coli strain NCTC9064 chromosome 1	EL184_RS19565	4005079:4006165	DNA sulfur modification protein DndB	EL184_RS19570	4006161:4007796	DNA phosphorothioation system sulfurtransferase DndC	EL184_RS19575	4007785:4009786	DNA sulfur modification protein DndD	EL184_RS19610	4018282:4019932	DNA phosphorothioation-dependent restriction protein DptF	EL184_RS19605	4016952:4018278	DNA phosphorothioation-dependent restriction protein DptG	EL184_RS19600	4011917:4016972	DNA phosphorothioation-dependent restriction protein DptH
NZ_CP095856.1	Escherichia coli strain EC6563 chromosome	MYG04_RS17110	3549244:3550333	DNA sulfur modification protein DndB	MYG04_RS17105	3547617:3549252	DNA phosphorothioation system sulfurtransferase DndC	MYG04_RS17100	3545627:3547628	DNA sulfur modification protein DndD	MYG04_RS17070	3534461:3536111	DNA phosphorothioation-dependent restriction protein DptF	MYG04_RS17075	3536115:3537441	DNA phosphorothioation-dependent restriction protein DptG	MYG04_RS17080	3537421:3542494	DNA phosphorothioation-dependent restriction protein DptH
NZ_CP063684.2	Salmonella enterica subsp. enterica serovar Bareilly strain FC745 chromosome	INS00_RS19170	3974724:3975810	DNA sulfur modification protein DndB	INS00_RS19175	3975806:3977441	DNA phosphorothioation system sulfurtransferase DndC	INS00_RS19180	3977430:3979440	DNA sulfur modification protein DndD	INS00_RS19210	3987939:3989589	DNA phosphorothioation-dependent restriction protein DptF	INS00_RS19205	3986609:3987935	DNA phosphorothioation-dependent restriction protein DptG	INS00_RS19200	3981547:3986629	DNA phosphorothioation-dependent restriction protein DptH
NZ_CP042299.1	Vibrio cholerae O1 strain AAS91 chromosome 1	FKV26_RS01665	372613:373693	DNA sulfur modification protein DndB	FKV26_RS01660	370985:372617	DNA phosphorothioation system sulfurtransferase DndC	FKV26_RS01655	368967:370977	DNA sulfur modification protein DndD	FKV26_RS01615	356708:358307	DNA phosphorothioation-dependent restriction protein DptF	FKV26_RS01620	358306:359656	DNA phosphorothioation-dependent restriction protein DptG	FKV26_RS01625	359636:364688	DNA phosphorothioation-dependent restriction protein DptH
NZ_CP046804.1	Vibrio cidicii strain 2756-81 chromosome 1	GPY24_RS08865	668609:669689	DNA sulfur modification protein DndB	GPY24_RS08860	666980:668162	DNA phosphorothioation system sulfurtransferase DndC	GPY24_RS08855	664962:666972	DNA sulfur modification protein DndD	GPY24_RS08820	653703:655302	DNA phosphorothioation-dependent restriction protein DptF	GPY24_RS08825	655301:656651	DNA phosphorothioation-dependent restriction protein DptG	GPY24_RS08830	656631:661683	DNA phosphorothioation-dependent restriction protein DptH
NZ_CP060834.1	Salmonella enterica strain 1505 chromosome	IAR36_RS19075	3968003:3969089	DNA sulfur modification protein DndB	IAR36_RS19080	3969085:3970720	DNA phosphorothioation system sulfurtransferase DndC	IAR36_RS19085	3970709:3972719	DNA sulfur modification protein DndD	IAR36_RS19110	3981319:3982969	DNA phosphorothioation-dependent restriction protein DptF	IAR36_RS19105	3979992:3981315	DNA phosphorothioation-dependent restriction protein DptG	IAR36_RS19100	3974930:3980012	DNA phosphorothioation-dependent restriction protein DptH
NZ_CP017253.2	Clostridium taeniosporum strain 1/k chromosome	BGI42_RS08530	1845822:1846911	DNA sulfur modification protein DndB	BGI42_RS08535	1846910:1848539	DNA phosphorothioation system sulfurtransferase DndC	BGI42_RS08540	1848528:1850688	DNA sulfur modification protein DndD	BGI42_RS08585	1866230:1868624	DNA phosphorothioation-dependent restriction protein DptF	BGI42_RS08580	1864835:1866227	DNA phosphorothioation-dependent restriction protein DptG	BGI42_RS08575	1859650:1864855	DNA phosphorothioation-dependent restriction protein DptH
NZ_CP064829.1	Morganella morganii subsp. morganii strain 621164 chromosome	IZ188_RS02250	473628:474714	DNA sulfur modification protein DndB	IZ188_RS02245	471997:473632	DNA phosphorothioation system sulfurtransferase DndC	IZ188_RS02240	470007:472008	DNA sulfur modification protein DndD	IZ188_RS02210	459457:461107	DNA phosphorothioation-dependent restriction protein DptF	IZ188_RS02215	461111:462434	DNA phosphorothioation-dependent restriction protein DptG	IZ188_RS02220	462414:467496	DNA phosphorothioation-dependent restriction protein DptH
NC_014328.1	Clostridium ljungdahlii DSM 13528	CLJU_RS07155	1571214:1572300	DNA sulfur modification protein DndB	CLJU_RS07150	1569583:1571212	DNA phosphorothioation system sulfurtransferase DndC	CLJU_RS07145	1567434:1569594	DNA sulfur modification protein DndD	CLJU_RS07110	1553336:1555733	DNA phosphorothioation-dependent restriction protein DptF	CLJU_RS07115	1555737:1557135	DNA phosphorothioation-dependent restriction protein DptG	CLJU_RS07120	1557115:1562401	DNA phosphorothioation-dependent restriction protein DptH
NZ_CP056120.1	Moritella sp. 36 chromosome	HWV03_RS14560	3300843:3301938	DNA sulfur modification protein DndB	HWV03_RS14565	3301927:3303595	DNA phosphorothioation system sulfurtransferase DndC	HWV03_RS14570	3303584:3305546	DNA sulfur modification protein DndD	HWV03_RS14600	3315403:3317053	DNA phosphorothioation-dependent restriction protein DptF	HWV03_RS14595	3314075:3315407	DNA phosphorothioation-dependent restriction protein DptG	HWV03_RS14590	3309088:3314095	DNA phosphorothioation-dependent restriction protein DptH
NZ_CP010520.1	Clostridium botulinum strain NCTC 8266 chromosome	ST13_RS09255	2059262:2060351	DNA sulfur modification protein DndB	ST13_RS09260	2060350:2061979	DNA phosphorothioation system sulfurtransferase DndC	ST13_RS09265	2061968:2064128	DNA sulfur modification protein DndD	ST13_RS09300	2075128:2077531	DNA phosphorothioation-dependent restriction protein DptF	ST13_RS09295	2073713:2075129	DNA phosphorothioation-dependent restriction protein DptG	ST13_RS09290	2068471:2073733	DNA phosphorothioation-dependent restriction protein DptH
NZ_CP075964.1	Clostridium perfringens strain 346/91 chromosome	KLF32_RS06775	1515980:1517081	DNA sulfur modification protein DndB	KLF32_RS06780	1517073:1518699	DNA phosphorothioation system sulfurtransferase DndC	KLF32_RS06785	1518688:1520845	DNA sulfur modification protein DndD	KLF32_RS06820	1532337:1534212	DNA phosphorothioation-dependent restriction protein DptF	KLF32_RS06815	1530949:1532335	DNA phosphorothioation-dependent restriction protein DptG	KLF32_RS06810	1525839:1530969	DNA phosphorothioation-dependent restriction protein DptH
NZ_CP012998.1	Vibrio cholerae strain 2012Env-9 chromosome 2	NH62_RS07085	372615:373695	DNA sulfur modification protein DndB	NH62_RS20660	371602:372619	phosphoadenosine phosphosulfate reductase family protein	NH62_RS07075	368968:370978	DNA sulfur modification protein DndD	NH62_RS07035	356709:358308	DNA phosphorothioation-dependent restriction protein DptF	NH62_RS07040	358307:359657	DNA phosphorothioation-dependent restriction protein DptG	NH62_RS07045	359637:364689	DNA phosphorothioation-dependent restriction protein DptH
NZ_AP026780.1	Photobacterium damselae subsp. damselae strain 04Ya311 chromosome 1	OO966_RS11930	2520957:2522070	DNA sulfur modification protein DndB	OO966_RS11935	2522062:2523829	DNA phosphorothioation system sulfurtransferase DndC	OO966_RS11940	2523829:2525839	DNA sulfur modification protein DndD	OO966_RS11980	2535594:2537184	DNA phosphorothioation-dependent restriction protein DptF	OO966_RS11975	2534252:2535593	DNA phosphorothioation-dependent restriction protein DptG	OO966_RS11970	2529124:2534272	DNA phosphorothioation-dependent restriction protein DptH
NZ_CP091624.1	Salmonella enterica strain 1382 chromosome	L5508_RS19080	3974730:3975816	DNA sulfur modification protein DndB	L5508_RS19085	3975812:3977447	DNA phosphorothioation system sulfurtransferase DndC	L5508_RS19090	3977436:3979446	DNA sulfur modification protein DndD	L5508_RS19115	3988046:3989696	DNA phosphorothioation-dependent restriction protein DptF	L5508_RS19110	3986719:3988042	DNA phosphorothioation-dependent restriction protein DptG	L5508_RS19105	3981657:3986739	DNA phosphorothioation-dependent restriction protein DptH
NZ_CP062868.1	Escherichia coli strain Res13-Lact-PEB01-20 chromosome	IMP84_RS19330	4030846:4031932	DNA sulfur modification protein DndB	IMP84_RS19335	4031928:4033563	DNA phosphorothioation system sulfurtransferase DndC	IMP84_RS19340	4033552:4035553	DNA sulfur modification protein DndD	IMP84_RS19375	4044049:4045699	DNA phosphorothioation-dependent restriction protein DptF	IMP84_RS19370	4042719:4044045	DNA phosphorothioation-dependent restriction protein DptG	IMP84_RS19365	4037684:4042739	DNA phosphorothioation-dependent restriction protein DptH
NZ_CP091630.1	Salmonella enterica strain 1147 chromosome	L5506_RS19075	3972117:3973203	DNA sulfur modification protein DndB	L5506_RS19080	3973199:3974834	DNA phosphorothioation system sulfurtransferase DndC	L5506_RS19085	3974823:3976833	DNA sulfur modification protein DndD	L5506_RS19110	3985433:3987083	DNA phosphorothioation-dependent restriction protein DptF	L5506_RS19105	3984106:3985429	DNA phosphorothioation-dependent restriction protein DptG	L5506_RS19100	3979044:3984126	DNA phosphorothioation-dependent restriction protein DptH
NZ_CP075062.1	Escherichia coli strain EC_J_9 chromosome	H4F96_RS03855	793140:794226	DNA sulfur modification protein DndB	H4F96_RS03860	794222:795857	DNA phosphorothioation system sulfurtransferase DndC	H4F96_RS03865	795846:797847	DNA sulfur modification protein DndD	H4F96_RS03900	806343:807993	DNA phosphorothioation-dependent restriction protein DptF	H4F96_RS03895	805013:806339	DNA phosphorothioation-dependent restriction protein DptG	H4F96_RS03890	799978:805033	DNA phosphorothioation-dependent restriction protein DptH
NZ_CP106964.1	Klebsiella variicola strain SY1 chromosome	OCU08_RS23685	4886621:4887707	DNA sulfur modification protein DndB	OCU08_RS23690	4887703:4889338	DNA phosphorothioation system sulfurtransferase DndC	OCU08_RS23695	4889327:4891337	DNA sulfur modification protein DndD	OCU08_RS23725	4899604:4901254	DNA phosphorothioation-dependent restriction protein DptF	OCU08_RS23720	4898274:4899600	DNA phosphorothioation-dependent restriction protein DptG	OCU08_RS23715	4893212:4898294	DNA phosphorothioation-dependent restriction protein DptH
NZ_CP109811.1	Mesobacillus jeotgali strain SBJS01 chromosome	FOF60_RS11005	2178944:2180042	DNA sulfur modification protein DndB	FOF60_RS11000	2177350:2178943	DNA phosphorothioation system sulfurtransferase DndC	FOF60_RS10995	2175343:2177329	DNA sulfur modification protein DndD	FOF60_RS11010	2180246:2182550	DNA phosphorothioation-dependent restriction protein DptF	FOF60_RS11015	2182558:2183977	DNA phosphorothioation-dependent restriction protein DptG	FOF60_RS11020	2183957:2189192	DNA phosphorothioation-dependent restriction protein DptH
NZ_CP061530.1	Escherichia coli strain WEM25 chromosome	H5V41_RS02140	457841:458927	DNA sulfur modification protein DndB	H5V41_RS02135	456222:457845	DNA phosphorothioation system sulfurtransferase DndC	H5V41_RS02130	454220:456221	DNA sulfur modification protein DndD	H5V41_RS02100	442958:444608	DNA phosphorothioation-dependent restriction protein DptF	H5V41_RS02105	444612:445938	DNA phosphorothioation-dependent restriction protein DptG	H5V41_RS02110	445918:450982	DNA phosphorothioation-dependent restriction protein DptH
NZ_CP035731.1	Vibrio vulnificus strain 2142-77 chromosome 1	EPB55_RS04050	708208:709303	DNA sulfur modification protein DndB	EPB55_RS04055	709323:711285	DNA phosphorothioation system sulfurtransferase DndC	EPB55_RS04060	711284:713255	DNA sulfur modification protein DndD	EPB55_RS04090	723238:724837	DNA phosphorothioation-dependent restriction protein DptF	EPB55_RS04085	721889:723239	DNA phosphorothioation-dependent restriction protein DptG	EPB55_RS04080	716854:721909	DNA phosphorothioation-dependent restriction protein DptH
NZ_CP091534.1	Escherichia coli strain 537-20 chromosome	L6D13_RS04305	884258:885344	DNA sulfur modification protein DndB	L6D13_RS04310	885340:886975	DNA phosphorothioation system sulfurtransferase DndC	L6D13_RS04315	886964:888965	DNA sulfur modification protein DndD	L6D13_RS04350	897460:899110	DNA phosphorothioation-dependent restriction protein DptF	L6D13_RS04345	896130:897456	DNA phosphorothioation-dependent restriction protein DptG	L6D13_RS04340	891095:896150	DNA phosphorothioation-dependent restriction protein DptH
NZ_CP061118.1	Salmonella enterica subsp. enterica serovar Indiana strain S530 chromosome	IBZ01_RS21815	4483378:4484467	DNA sulfur modification protein DndB	IBZ01_RS21820	4484459:4486094	DNA phosphorothioation system sulfurtransferase DndC	IBZ01_RS21825	4486083:4488084	DNA sulfur modification protein DndD	IBZ01_RS21855	4497599:4499249	DNA phosphorothioation-dependent restriction protein DptF	IBZ01_RS21850	4496269:4497595	DNA phosphorothioation-dependent restriction protein DptG	IBZ01_RS21845	4491216:4496289	DNA phosphorothioation-dependent restriction protein DptH
NZ_CP035953.1	Bacillus mycoides strain BPN03/1 chromosome	EXW58_RS04695	926826:927924	DNA sulfur modification protein DndB	EXW58_RS04690	925258:926827	DNA phosphorothioation system sulfurtransferase DndC	EXW58_RS04685	923251:925243	DNA sulfur modification protein DndD	EXW58_RS04630	903798:906063	DNA phosphorothioation-dependent restriction protein DptF	EXW58_RS04635	906069:907476	DNA phosphorothioation-dependent restriction protein DptG	EXW58_RS04640	907456:912640	DNA phosphorothioation-dependent restriction protein DptH
NC_012673.1	Exiguobacterium sp. AT1b	EAT1B_RS13280	2559579:2560680	DNA sulfur modification protein DndB	EAT1B_RS13275	2557895:2559551	DNA phosphorothioation system sulfurtransferase DndC	EAT1B_RS13270	2555893:2557906	DNA sulfur modification protein DndD	EAT1B_RS13245	2546580:2548902	DNA phosphorothioation-dependent restriction protein DptF	EAT1B_RS13250	2548924:2550334	DNA phosphorothioation-dependent restriction protein DptG	EAT1B_RS13255	2550314:2554352	DNA phosphorothioation-dependent restriction protein DptH
NZ_CP055022.1	Escherichia coli strain SWHEFF_68 chromosome	HUZ76_RS21860	4566962:4568048	DNA sulfur modification protein DndB	HUZ76_RS21855	4565331:4566966	DNA phosphorothioation system sulfurtransferase DndC	HUZ76_RS21850	4563341:4565342	DNA sulfur modification protein DndD	HUZ76_RS21815	4553195:4554845	DNA phosphorothioation-dependent restriction protein DptF	HUZ76_RS21820	4554849:4556175	DNA phosphorothioation-dependent restriction protein DptG	HUZ76_RS21825	4556155:4561210	DNA phosphorothioation-dependent restriction protein DptH
NZ_CP020565.1	Salmonella enterica subsp. enterica serovar Typhimurium strain FORC58 chromosome	FORC58_RS20405	3992575:3993661	DNA sulfur modification protein DndB	FORC58_RS20410	3993657:3995292	DNA phosphorothioation system sulfurtransferase DndC	FORC58_RS20415	3995281:3997291	DNA sulfur modification protein DndD	FORC58_RS20440	4005891:4007541	DNA phosphorothioation-dependent restriction protein DptF	FORC58_RS20435	4004564:4005887	DNA phosphorothioation-dependent restriction protein DptG	FORC58_RS20430	3999502:4004584	DNA phosphorothioation-dependent restriction protein DptH
NZ_CP090489.1	Photobacterium damselae subsp. damselae strain AS-15-3942-8 chromosome 1	IHC91_RS11985	2569035:2570148	DNA sulfur modification protein DndB	IHC91_RS11990	2570140:2571907	DNA phosphorothioation system sulfurtransferase DndC	IHC91_RS11995	2571907:2573917	DNA sulfur modification protein DndD	IHC91_RS12030	2583782:2585372	DNA phosphorothioation-dependent restriction protein DptF	IHC91_RS12025	2582440:2583781	DNA phosphorothioation-dependent restriction protein DptG	IHC91_RS12020	2577318:2582460	DNA phosphorothioation-dependent restriction protein DptH
NZ_CP012346.1	Salmonella enterica subsp. enterica serovar Panama str. ATCC 7378 chromosome	SEEP7378_RS18920	3913419:3914505	DNA sulfur modification protein DndB	SEEP7378_RS18925	3914501:3916136	DNA phosphorothioation system sulfurtransferase DndC	SEEP7378_RS18930	3916125:3918135	DNA sulfur modification protein DndD	SEEP7378_RS18960	3927015:3928665	DNA phosphorothioation-dependent restriction protein DptF	SEEP7378_RS18955	3925685:3927011	DNA phosphorothioation-dependent restriction protein DptG	SEEP7378_RS18950	3920623:3925705	DNA phosphorothioation-dependent restriction protein DptH
NZ_CP091607.1	Salmonella enterica strain 1810 chromosome	L5513_RS19090	3974772:3975858	DNA sulfur modification protein DndB	L5513_RS19095	3975854:3977489	DNA phosphorothioation system sulfurtransferase DndC	L5513_RS19100	3977478:3979488	DNA sulfur modification protein DndD	L5513_RS19125	3988088:3989738	DNA phosphorothioation-dependent restriction protein DptF	L5513_RS19120	3986761:3988084	DNA phosphorothioation-dependent restriction protein DptG	L5513_RS19115	3981699:3986781	DNA phosphorothioation-dependent restriction protein DptH
NZ_CP059835.1	Escherichia coli strain tcmA_3 chromosome	GQF93_RS10610	2180320:2181406	DNA sulfur modification protein DndB	GQF93_RS10605	2178689:2180324	DNA phosphorothioation system sulfurtransferase DndC	GQF93_RS10600	2176699:2178700	DNA sulfur modification protein DndD	GQF93_RS10555	2165776:2167426	DNA phosphorothioation-dependent restriction protein DptF	GQF93_RS10560	2167430:2168756	DNA phosphorothioation-dependent restriction protein DptG	GQF93_RS10565	2168736:2173791	DNA phosphorothioation-dependent restriction protein DptH
NZ_CP068155.1	Escherichia coli strain FDAARGOS_1077 chromosome	I6I34_RS08920	1582975:1584061	DNA sulfur modification protein DndB	I6I34_RS08925	1584057:1585680	DNA phosphorothioation system sulfurtransferase DndC	I6I34_RS08930	1585681:1587682	DNA sulfur modification protein DndD	I6I34_RS08960	1597294:1598944	DNA phosphorothioation-dependent restriction protein DptF	I6I34_RS08955	1595964:1597290	DNA phosphorothioation-dependent restriction protein DptG	I6I34_RS08950	1590920:1595984	DNA phosphorothioation-dependent restriction protein DptH
NZ_CP019121.1	Vibrio vulnificus strain FORC_054 chromosome 1	FORC54_RS11145	2134815:2135895	DNA sulfur modification protein DndB	FORC54_RS11150	2135891:2137523	DNA phosphorothioation system sulfurtransferase DndC	FORC54_RS11155	2137531:2139541	DNA sulfur modification protein DndD	FORC54_RS11195	2151742:2153338	DNA phosphorothioation-dependent restriction protein DptF	FORC54_RS11190	2150400:2151741	DNA phosphorothioation-dependent restriction protein DptG	FORC54_RS11185	2145281:2150420	DNA phosphorothioation-dependent restriction protein DptH
NZ_AP019309.1	Intestinibaculum porci strain SG0102 chromosome	SG0102_RS06335	1313768:1314842	DNA sulfur modification protein DndB	SG0102_RS06340	1314857:1316405	DNA phosphorothioation system sulfurtransferase DndC	SG0102_RS06345	1316394:1318335	DNA sulfur modification protein DndD	SG0102_RS06320	1305092:1306829	DNA phosphorothioation-dependent restriction protein DptF	SG0102_RS06325	1306832:1308242	DNA phosphorothioation-dependent restriction protein DptG	SG0102_RS06330	1308222:1313658	DUF87 domain-containing protein
NZ_CP040391.1	Klebsiella pneumoniae strain LSH-KPN25 chromosome	FEF28_RS23355	4802503:4803589	DNA sulfur modification protein DndB	FEF28_RS23360	4803585:4805220	DNA phosphorothioation system sulfurtransferase DndC	FEF28_RS23365	4805209:4807210	DNA sulfur modification protein DndD	FEF28_RS23400	4816938:4818588	DNA phosphorothioation-dependent restriction protein DptF	FEF28_RS23395	4815611:4816934	DNA phosphorothioation-dependent restriction protein DptG	FEF28_RS23390	4810525:4815631	DNA phosphorothioation-dependent restriction protein DptH
NZ_CP051183.1	Bermanella marisrubri strain RED65 chromosome	HF888_RS01135	254515:255613	DNA sulfur modification protein DndB	HF888_RS01130	252980:254519	DNA phosphorothioation system sulfurtransferase DndC	HF888_RS01125	251010:252981	DNA sulfur modification protein DndD	HF888_RS01100	240289:241861	DNA phosphorothioation-dependent restriction protein DptF	HF888_RS01105	241857:243201	DNA phosphorothioation-dependent restriction protein DptG	HF888_RS01110	243181:248299	DNA phosphorothioation-dependent restriction protein DptH
NZ_CP045954.1	Salmonella enterica subsp. enterica serovar Saintpaul strain AUSMDU00010531 chromosome	GJE09_RS19365	4024789:4025875	DNA sulfur modification protein DndB	GJE09_RS19370	4025871:4027506	DNA phosphorothioation system sulfurtransferase DndC	GJE09_RS19375	4027495:4029505	DNA sulfur modification protein DndD	GJE09_RS19400	4038105:4039755	DNA phosphorothioation-dependent restriction protein DptF	GJE09_RS19395	4036778:4038101	DNA phosphorothioation-dependent restriction protein DptG	GJE09_RS19390	4031716:4036798	DNA phosphorothioation-dependent restriction protein DptH
NZ_CP062821.1	Providencia rettgeri strain Res13-Sevr-LER2-35 chromosome	IMQ36_RS19105	4111911:4112997	DNA sulfur modification protein DndB	IMQ36_RS19110	4112993:4114628	DNA phosphorothioation system sulfurtransferase DndC	IMQ36_RS19115	4114617:4116618	DNA sulfur modification protein DndD	IMQ36_RS19145	4125073:4126723	DNA phosphorothioation-dependent restriction protein DptF	IMQ36_RS19140	4123746:4125069	DNA phosphorothioation-dependent restriction protein DptG	IMQ36_RS19135	4118690:4123766	DNA phosphorothioation-dependent restriction protein DptH
NZ_CP090133.1	Salmonella enterica subsp. enterica serovar Goldcoast strain 5ASAL07 chromosome	LZK29_RS18830	3931964:3933050	DNA sulfur modification protein DndB	LZK29_RS18835	3933046:3934681	DNA phosphorothioation system sulfurtransferase DndC	LZK29_RS18840	3934670:3936680	DNA sulfur modification protein DndD	LZK29_RS18865	3945280:3946930	DNA phosphorothioation-dependent restriction protein DptF	LZK29_RS18860	3943953:3945276	DNA phosphorothioation-dependent restriction protein DptG	LZK29_RS18855	3938891:3943973	DNA phosphorothioation-dependent restriction protein DptH
NZ_CP091619.1	Salmonella enterica strain 1473 chromosome	L5510_RS18815	3930738:3931824	DNA sulfur modification protein DndB	L5510_RS18820	3931820:3933455	DNA phosphorothioation system sulfurtransferase DndC	L5510_RS18825	3933444:3935454	DNA sulfur modification protein DndD	L5510_RS18850	3944054:3945704	DNA phosphorothioation-dependent restriction protein DptF	L5510_RS18845	3942727:3944050	DNA phosphorothioation-dependent restriction protein DptG	L5510_RS18840	3937665:3942747	DNA phosphorothioation-dependent restriction protein DptH
NZ_CP044060.1	Aeromonas veronii strain FDAARGOS_632 chromosome	FOB40_RS02305	506738:507824	DNA sulfur modification protein DndB	FOB40_RS02300	505107:506742	DNA phosphorothioation system sulfurtransferase DndC	FOB40_RS02295	503099:505118	DNA sulfur modification protein DndD	FOB40_RS02255	489761:491381	DNA phosphorothioation-dependent restriction protein DptF	FOB40_RS02260	491383:492712	DNA phosphorothioation-dependent restriction protein DptG	FOB40_RS02265	492692:497804	DNA phosphorothioation-dependent restriction protein DptH
NZ_CP038859.1	Escherichia coli strain 357900 chromosome	A7A13_RS22715	4741024:4742110	DNA sulfur modification protein DndB	A7A13_RS22710	4739393:4741028	DNA phosphorothioation system sulfurtransferase DndC	A7A13_RS22705	4737403:4739404	DNA sulfur modification protein DndD	A7A13_RS22670	4727257:4728907	DNA phosphorothioation-dependent restriction protein DptF	A7A13_RS22675	4728911:4730237	DNA phosphorothioation-dependent restriction protein DptG	A7A13_RS22680	4730217:4735272	DNA phosphorothioation-dependent restriction protein DptH
NZ_CP055167.1	Shigella flexneri strain STEFF_24 chromosome	HUZ50_RS20535	4256382:4257468	DNA sulfur modification protein DndB	HUZ50_RS20540	4257464:4259099	DNA phosphorothioation system sulfurtransferase DndC	HUZ50_RS20545	4259088:4261089	DNA sulfur modification protein DndD	HUZ50_RS20580	4269585:4271235	DNA phosphorothioation-dependent restriction protein DptF	HUZ50_RS20575	4268255:4269581	DNA phosphorothioation-dependent restriction protein DptG	HUZ50_RS20570	4263220:4268275	DNA phosphorothioation-dependent restriction protein DptH
NZ_CP032852.1	Bacillus subtilis subsp. subtilis strain GFR-12 chromosome	D9C09_RS05685	1117590:1118685	DNA sulfur modification protein DndB	D9C09_RS05690	1118687:1120259	DNA phosphorothioation system sulfurtransferase DndC	D9C09_RS05695	1120277:1122272	DNA sulfur modification protein DndD	D9C09_RS05680	1115645:1117400	DNA phosphorothioation-dependent restriction protein DptF	D9C09_RS05675	1114240:1115644	DNA phosphorothioation-dependent restriction protein DptG	D9C09_RS05670	1109133:1114260	DNA phosphorothioation-dependent restriction protein DptH
NZ_CP045338.1	Vibrio sp. THAF190c chromosome	FIV04_RS03125	707662:708742	DNA sulfur modification protein DndB	FIV04_RS03120	706031:707666	DNA phosphorothioation system sulfurtransferase DndC	FIV04_RS03115	704013:706023	DNA sulfur modification protein DndD	FIV04_RS03070	690338:691934	DNA phosphorothioation-dependent restriction protein DptF	FIV04_RS03075	691935:693276	DNA phosphorothioation-dependent restriction protein DptG	FIV04_RS03080	693256:698347	DNA phosphorothioation-dependent restriction protein DptH
NZ_CP026616.1	Acinetobacter sp. SWBY1 chromosome	C3Y93_RS08600	1782878:1784000	DNA sulfur modification protein DndB	C3Y93_RS08605	1784000:1785494	DNA phosphorothioation system sulfurtransferase DndC	C3Y93_RS08610	1785490:1787497	DNA sulfur modification protein DndD	C3Y93_RS08645	1796698:1798303	DNA phosphorothioation-dependent restriction protein DptF	C3Y93_RS08640	1795385:1796696	DNA phosphorothioation-dependent restriction protein DptG	C3Y93_RS08635	1790149:1795405	DNA phosphorothioation-dependent restriction protein DptH
NZ_CP116169.1	Escherichia coli strain DETEC-P1056 chromosome	PIC86_RS19800	4088576:4089662	DNA sulfur modification protein DndB	PIC86_RS19805	4089658:4091293	DNA phosphorothioation system sulfurtransferase DndC	PIC86_RS19810	4091282:4093283	DNA sulfur modification protein DndD	PIC86_RS19845	4101779:4103429	DNA phosphorothioation-dependent restriction protein DptF	PIC86_RS19840	4100449:4101775	DNA phosphorothioation-dependent restriction protein DptG	PIC86_RS19835	4095414:4100469	DNA phosphorothioation-dependent restriction protein DptH
NZ_CP077209.1	Aeromonas sp. FDAARGOS 1419 chromosome	I6L49_RS01200	273120:274206	DNA sulfur modification protein DndB	I6L49_RS01195	271489:273124	DNA phosphorothioation system sulfurtransferase DndC	I6L49_RS01190	269481:271500	DNA sulfur modification protein DndD	I6L49_RS01165	259077:260697	DNA phosphorothioation-dependent restriction protein DptF	I6L49_RS01170	260699:262028	DNA phosphorothioation-dependent restriction protein DptG	I6L49_RS01175	262008:267114	DNA phosphorothioation-dependent restriction protein DptH
NZ_CP058255.1	Priestia megaterium strain BHS1 chromosome	HW369_RS12730	2383307:2384405	DNA sulfur modification protein DndB	HW369_RS12725	2381712:2383305	DNA phosphorothioation system sulfurtransferase DndC	HW369_RS12720	2379704:2381690	DNA sulfur modification protein DndD	HW369_RS12735	2384638:2386945	DNA phosphorothioation-dependent restriction protein DptF	HW369_RS12740	2386950:2388390	DNA phosphorothioation-dependent restriction protein DptG	HW369_RS12745	2388370:2393650	DNA phosphorothioation-dependent restriction protein DptH
NZ_CP026985.1	Pectobacterium parmentieri strain IFB5619 chromosome	C5E25_RS02660	542309:543395	DNA sulfur modification protein DndB	C5E25_RS02655	540678:542313	DNA phosphorothioation system sulfurtransferase DndC	C5E25_RS02650	538688:540689	DNA sulfur modification protein DndD	C5E25_RS02620	528569:530219	DNA phosphorothioation-dependent restriction protein DptF	C5E25_RS02625	530223:531546	DNA phosphorothioation-dependent restriction protein DptG	C5E25_RS02630	531526:536608	DNA phosphorothioation-dependent restriction protein DptH
NZ_CP050478.1	Vibrio campbellii strain LJC011 chromosome 1	HB764_RS05290	1131241:1132321	DNA sulfur modification protein DndB	HB764_RS05285	1129613:1131245	DNA phosphorothioation system sulfurtransferase DndC	HB764_RS05280	1127595:1129605	DNA sulfur modification protein DndD	HB764_RS05250	1117114:1118713	DNA phosphorothioation-dependent restriction protein DptF	HB764_RS05255	1118714:1120055	DNA phosphorothioation-dependent restriction protein DptG	HB764_RS05260	1120035:1125177	DNA phosphorothioation-dependent restriction protein DptH
NZ_CP031967.1	Alteromonas sp. BL110 chromosome	D1814_RS07080	1631956:1633048	DNA sulfur modification protein DndB	D1814_RS07075	1630262:1631960	DNA phosphorothioation system sulfurtransferase DndC	D1814_RS07070	1628292:1630263	DNA sulfur modification protein DndD	D1814_RS07040	1617262:1618882	DNA phosphorothioation-dependent restriction protein DptF	D1814_RS07045	1618883:1620200	DNA phosphorothioation-dependent restriction protein DptG	D1814_RS07050	1620180:1625232	DNA phosphorothioation-dependent restriction protein DptH
NZ_CP100542.1	Klebsiella pneumoniae strain LH09-d chromosome	NLZ07_RS22475	4581951:4583037	DNA sulfur modification protein DndB	NLZ07_RS22470	4580332:4581955	DNA phosphorothioation system sulfurtransferase DndC	NLZ07_RS22465	4578330:4580331	DNA sulfur modification protein DndD	NLZ07_RS22440	4568098:4569748	DNA phosphorothioation-dependent restriction protein DptF	NLZ07_RS22445	4569752:4571078	DNA phosphorothioation-dependent restriction protein DptG	NLZ07_RS22450	4571058:4576122	DNA phosphorothioation-dependent restriction protein DptH
NZ_CP060852.1	Salmonella enterica strain 467 chromosome	IAR30_RS19210	3999544:4000630	DNA sulfur modification protein DndB	IAR30_RS19215	4000626:4002261	DNA phosphorothioation system sulfurtransferase DndC	IAR30_RS19220	4002250:4004260	DNA sulfur modification protein DndD	IAR30_RS19245	4012860:4014510	DNA phosphorothioation-dependent restriction protein DptF	IAR30_RS19240	4011533:4012856	DNA phosphorothioation-dependent restriction protein DptG	IAR30_RS19235	4006471:4011553	DNA phosphorothioation-dependent restriction protein DptH
NZ_CP060585.1	Salmonella enterica strain GX1006 chromosome	H9N29_RS07925	1658568:1659654	DNA sulfur modification protein DndB	H9N29_RS07920	1656937:1658572	DNA phosphorothioation system sulfurtransferase DndC	H9N29_RS07915	1654938:1656948	DNA sulfur modification protein DndD	H9N29_RS07885	1644404:1646054	DNA phosphorothioation-dependent restriction protein DptF	H9N29_RS07890	1646058:1647384	DNA phosphorothioation-dependent restriction protein DptG	H9N29_RS07895	1647364:1652446	DNA phosphorothioation-dependent restriction protein DptH
NZ_CP077210.1	Aeromonas sp. FDAARGOS 1414 chromosome	I6L44_RS04630	1034763:1035855	DNA sulfur modification protein DndB	I6L44_RS04625	1033102:1034767	DNA phosphorothioation system sulfurtransferase DndC	I6L44_RS04620	1031126:1033106	DNA sulfur modification protein DndD	I6L44_RS04590	1020555:1022175	DNA phosphorothioation-dependent restriction protein DptF	I6L44_RS04595	1022177:1023506	DNA phosphorothioation-dependent restriction protein DptG	I6L44_RS04600	1023486:1028595	DNA phosphorothioation-dependent restriction protein DptH
NZ_CP013014.1	Vibrio cholerae strain Env-390 chromosome 2	AP033_RS07095	372615:373695	DNA sulfur modification protein DndB	AP033_RS07090	370987:372619	DNA phosphorothioation system sulfurtransferase DndC	AP033_RS07085	368969:370979	DNA sulfur modification protein DndD	AP033_RS07045	356710:358309	DNA phosphorothioation-dependent restriction protein DptF	AP033_RS07050	358308:359658	DNA phosphorothioation-dependent restriction protein DptG	AP033_RS07055	359638:364690	DNA phosphorothioation-dependent restriction protein DptH
NZ_CP019206.1	Salmonella enterica subsp. enterica serovar Saintpaul strain CFSAN004174 chromosome	BKQ23_RS20550	4070869:4071955	DNA sulfur modification protein DndB	BKQ23_RS20555	4071951:4073586	DNA phosphorothioation system sulfurtransferase DndC	BKQ23_RS20560	4073575:4075585	DNA sulfur modification protein DndD	BKQ23_RS20585	4084185:4085835	DNA phosphorothioation-dependent restriction protein DptF	BKQ23_RS20580	4082858:4084181	DNA phosphorothioation-dependent restriction protein DptG	BKQ23_RS20575	4077796:4082878	DNA phosphorothioation-dependent restriction protein DptH
NZ_CP097130.1	Bacillus subtilis strain S16 chromosome	M2M89_RS01705	312737:313832	DNA sulfur modification protein DndB	M2M89_RS01700	311163:312735	DNA phosphorothioation system sulfurtransferase DndC	M2M89_RS01695	309150:311145	DNA sulfur modification protein DndD	M2M89_RS01710	314022:315777	DNA phosphorothioation-dependent restriction protein DptF	M2M89_RS01715	315778:317182	DNA phosphorothioation-dependent restriction protein DptG	M2M89_RS01720	317162:322289	DNA phosphorothioation-dependent restriction protein DptH
NZ_CP077290.1	Enterobacter cancerogenus strain FDAARGOS 1428 chromosome	I6L58_RS09745	2071399:2072485	DNA sulfur modification protein DndB	I6L58_RS09750	2072481:2074116	DNA phosphorothioation system sulfurtransferase DndC	I6L58_RS09755	2074105:2076106	DNA sulfur modification protein DndD	I6L58_RS09775	2085205:2086816	DNA phosphorothioation-dependent restriction protein DptF	I6L58_RS09770	2083859:2085209	DNA phosphorothioation-dependent restriction protein DptG	I6L58_RS09765	2076598:2083879	DNA phosphorothioation-dependent restriction protein DptH
NZ_CP051218.1	Salmonella sp. SCFS4 chromosome	HF553_RS21590	4462798:4463884	DNA sulfur modification protein DndB	HF553_RS21585	4461167:4462802	DNA phosphorothioation system sulfurtransferase DndC	HF553_RS21580	4459177:4461178	DNA sulfur modification protein DndD	HF553_RS21545	4449031:4450681	DNA phosphorothioation-dependent restriction protein DptF	HF553_RS21550	4450685:4452011	DNA phosphorothioation-dependent restriction protein DptG	HF553_RS21555	4451991:4457046	DNA phosphorothioation-dependent restriction protein DptH
NZ_CP063483.1	Escherichia coli strain EM03-18-08 chromosome	IQS21_RS03460	737867:738953	DNA sulfur modification protein DndB	IQS21_RS03465	738949:740584	DNA phosphorothioation system sulfurtransferase DndC	IQS21_RS03470	740573:742574	DNA sulfur modification protein DndD	IQS21_RS03500	751070:752720	DNA phosphorothioation-dependent restriction protein DptF	IQS21_RS03495	749740:751066	DNA phosphorothioation-dependent restriction protein DptG	IQS21_RS03490	744705:749760	DNA phosphorothioation-dependent restriction protein DptH
NZ_CP073745.1	Bacterioplanoides sp. SCSIO 12839 chromosome	KFF03_RS08150	1753635:1754724	DNA sulfur modification protein DndB	KFF03_RS08145	1752055:1753639	DNA phosphorothioation system sulfurtransferase DndC	KFF03_RS08140	1750064:1752056	DNA sulfur modification protein DndD	KFF03_RS08110	1739094:1740663	DNA phosphorothioation-dependent restriction protein DptF	KFF03_RS08115	1740662:1742009	DNA phosphorothioation-dependent restriction protein DptG	KFF03_RS08120	1741989:1747125	DNA phosphorothioation-dependent restriction protein DptH
NZ_CP013101.1	Clostridium perfringens strain FORC_025 chromosome	FORC25_RS07825	1766058:1767159	DNA sulfur modification protein DndB	FORC25_RS07830	1767151:1768777	DNA phosphorothioation system sulfurtransferase DndC	FORC25_RS07835	1768766:1770923	DNA sulfur modification protein DndD	FORC25_RS07865	1780879:1782754	DNA phosphorothioation-dependent restriction protein DptF	FORC25_RS07860	1779491:1780877	DNA phosphorothioation-dependent restriction protein DptG	FORC25_RS07855	1774342:1779511	DNA phosphorothioation-dependent restriction protein DptH
NZ_CP074147.1	Serratia sp. JSRIV001 chromosome	KGP17_RS02840	642119:643205	DNA sulfur modification protein DndB	KGP17_RS02835	640488:642123	DNA phosphorothioation system sulfurtransferase DndC	KGP17_RS02830	638498:640499	DNA sulfur modification protein DndD	KGP17_RS02800	628377:630024	DNA phosphorothioation-dependent restriction protein DptF	KGP17_RS02805	630028:631351	DNA phosphorothioation-dependent restriction protein DptG	KGP17_RS02810	631331:636419	DNA phosphorothioation-dependent restriction protein DptH
NZ_CP023166.1	Salmonella enterica subsp. enterica serovar Saintpaul strain SGB23 chromosome	CK947_RS20880	4086401:4087487	DNA sulfur modification protein DndB	CK947_RS20885	4087483:4089118	DNA phosphorothioation system sulfurtransferase DndC	CK947_RS20890	4089107:4091117	DNA sulfur modification protein DndD	CK947_RS20915	4099717:4101367	DNA phosphorothioation-dependent restriction protein DptF	CK947_RS20910	4098390:4099713	DNA phosphorothioation-dependent restriction protein DptG	CK947_RS20905	4093328:4098410	DNA phosphorothioation-dependent restriction protein DptH
NZ_CP038408.1	Escherichia coli O157:H7 strain 86-24 chromosome	E3169_RS24155	4858673:4859759	DNA sulfur modification protein DndB	E3169_RS24160	4859755:4861390	DNA phosphorothioation system sulfurtransferase DndC	E3169_RS24165	4861379:4863380	DNA sulfur modification protein DndD	E3169_RS24200	4871876:4873526	DNA phosphorothioation-dependent restriction protein DptF	E3169_RS24195	4870546:4871872	DNA phosphorothioation-dependent restriction protein DptG	E3169_RS24190	4865511:4870566	DNA phosphorothioation-dependent restriction protein DptH
NZ_CP021358.1	Kushneria marisflavi strain SW32 chromosome	B9H00_RS08670	1895422:1896499	DNA sulfur modification protein DndB	B9H00_RS08675	1896495:1898019	DNA phosphorothioation system sulfurtransferase DndC	B9H00_RS08680	1898018:1900013	DNA sulfur modification protein DndD	B9H00_RS08710	1909085:1910660	DNA phosphorothioation-dependent restriction protein DptF	B9H00_RS08705	1907738:1909085	DNA phosphorothioation-dependent restriction protein DptG	B9H00_RS08700	1902631:1907758	DNA phosphorothioation-dependent restriction protein DptH
NZ_CP116430.1	Clostridium perfringens D strain NCTC8346 chromosome	PL323_RS08435	1866857:1867958	DNA sulfur modification protein DndB	PL323_RS08440	1867950:1869576	DNA phosphorothioation system sulfurtransferase DndC	PL323_RS08445	1869565:1871722	DNA sulfur modification protein DndD	PL323_RS08480	1882288:1884172	DNA phosphorothioation-dependent restriction protein DptF	PL323_RS08475	1880900:1882286	DNA phosphorothioation-dependent restriction protein DptG	PL323_RS08470	1875748:1880920	DNA phosphorothioation-dependent restriction protein DptH
NZ_CP010521.1	Clostridium botulinum strain NCTC 8550 chromosome	ST12_RS09255	2059264:2060353	DNA sulfur modification protein DndB	ST12_RS09260	2060352:2061981	DNA phosphorothioation system sulfurtransferase DndC	ST12_RS09265	2061970:2064130	DNA sulfur modification protein DndD	ST12_RS09300	2075130:2077533	DNA phosphorothioation-dependent restriction protein DptF	ST12_RS09295	2073715:2075131	DNA phosphorothioation-dependent restriction protein DptG	ST12_RS09290	2068473:2073735	DNA phosphorothioation-dependent restriction protein DptH
NZ_CP009459.1	Cedecea neteri strain ND14a chromosome	LH86_RS02390	500573:501659	DNA sulfur modification protein DndB	LH86_RS02395	501655:503290	DNA phosphorothioation system sulfurtransferase DndC	LH86_RS02400	503279:505289	DNA sulfur modification protein DndD	LH86_RS02430	513556:515206	DNA phosphorothioation-dependent restriction protein DptF	LH86_RS02425	512226:513552	DNA phosphorothioation-dependent restriction protein DptG	LH86_RS02420	507164:512246	DNA phosphorothioation-dependent restriction protein DptH
NZ_CP090141.1	Salmonella enterica subsp. enterica serovar Goldcoast strain 5ASAL09 chromosome	LZK30_RS18830	3932073:3933159	DNA sulfur modification protein DndB	LZK30_RS18835	3933155:3934790	DNA phosphorothioation system sulfurtransferase DndC	LZK30_RS18840	3934779:3936789	DNA sulfur modification protein DndD	LZK30_RS18865	3945389:3947039	DNA phosphorothioation-dependent restriction protein DptF	LZK30_RS18860	3944062:3945385	DNA phosphorothioation-dependent restriction protein DptG	LZK30_RS18855	3939000:3944082	DNA phosphorothioation-dependent restriction protein DptH
NC_014012.1	Shewanella violacea DSS12	SVI_RS09895	2428976:2430086	DNA sulfur modification protein DndB	SVI_RS09890	2427217:2428984	DNA phosphorothioation system sulfurtransferase DndC	SVI_RS09885	2425200:2427216	DNA sulfur modification protein DndD	SVI_RS09845	2411095:2412691	DNA phosphorothioation-dependent restriction protein DptF	SVI_RS09850	2412693:2414043	DNA phosphorothioation-dependent restriction protein DptG	SVI_RS09855	2414023:2419288	DNA phosphorothioation-dependent restriction protein DptH
NZ_CP087290.1	Escherichia coli strain APEC 102026 chromosome	LO741_RS14030	2899006:2900095	DNA sulfur modification protein DndB	LO741_RS14025	2897379:2899014	DNA phosphorothioation system sulfurtransferase DndC	LO741_RS14020	2895389:2897390	DNA sulfur modification protein DndD	LO741_RS13985	2884217:2885867	DNA phosphorothioation-dependent restriction protein DptF	LO741_RS13990	2885871:2887197	DNA phosphorothioation-dependent restriction protein DptG	LO741_RS13995	2887177:2892250	DNA phosphorothioation-dependent restriction protein DptH
NZ_CP015108.1	Sporosarcina ureae strain S204 chromosome	SporoS204_RS07570	1519410:1520502	DNA sulfur modification protein DndB	SporoS204_RS07565	1517814:1519407	DNA phosphorothioation system sulfurtransferase DndC	SporoS204_RS07560	1515815:1517801	DNA sulfur modification protein DndD	SporoS204_RS07575	1520676:1522986	DNA phosphorothioation-dependent restriction protein DptF	SporoS204_RS07580	1522991:1524386	DNA phosphorothioation-dependent restriction protein DptG	SporoS204_RS17030	1524366:1529760	DNA phosphorothioation-dependent restriction protein DptH
NZ_CP080172.1	Escherichia coli strain PK8566 chromosome	KZY09_RS17940	3684477:3685566	DNA sulfur modification protein DndB	KZY09_RS17945	3685558:3687193	DNA phosphorothioation system sulfurtransferase DndC	KZY09_RS17950	3687182:3689183	DNA sulfur modification protein DndD	KZY09_RS17980	3698699:3700349	DNA phosphorothioation-dependent restriction protein DptF	KZY09_RS17975	3697369:3698695	DNA phosphorothioation-dependent restriction protein DptG	KZY09_RS17970	3692316:3697389	DNA phosphorothioation-dependent restriction protein DptH
NZ_CP027397.1	Yersinia intermedia strain FDAARGOS_358 chromosome	CEQ36_RS18760	4007595:4008681	DNA sulfur modification protein DndB	CEQ36_RS18755	4005964:4007599	DNA phosphorothioation system sulfurtransferase DndC	CEQ36_RS18750	4003974:4005975	DNA sulfur modification protein DndD	CEQ36_RS18720	3993778:3995428	DNA phosphorothioation-dependent restriction protein DptF	CEQ36_RS18725	3995432:3996761	DNA phosphorothioation-dependent restriction protein DptG	CEQ36_RS18730	3996741:4001823	DNA phosphorothioation-dependent restriction protein DptH
NZ_LR698985.1	Clostridium perfringens isolate MGYG-HGUT-02372 chromosome 1	FXZ97_RS07905	1766058:1767159	DNA sulfur modification protein DndB	FXZ97_RS07910	1767151:1768777	DNA phosphorothioation system sulfurtransferase DndC	FXZ97_RS07915	1768766:1770923	DNA sulfur modification protein DndD	FXZ97_RS07945	1780879:1782754	DNA phosphorothioation-dependent restriction protein DptF	FXZ97_RS07940	1779491:1780877	DNA phosphorothioation-dependent restriction protein DptG	FXZ97_RS07935	1774342:1779511	DNA phosphorothioation-dependent restriction protein DptH
NZ_CP056421.1	Citrobacter sp. RHBSTW-00524 chromosome	HV229_RS07720	1611912:1613004	DNA sulfur modification protein DndB	HV229_RS07725	1612996:1614631	DNA phosphorothioation system sulfurtransferase DndC	HV229_RS07730	1614620:1616621	DNA sulfur modification protein DndD	HV229_RS07760	1625092:1626742	DNA phosphorothioation-dependent restriction protein DptF	HV229_RS07755	1623762:1625088	DNA phosphorothioation-dependent restriction protein DptG	HV229_RS07750	1618700:1623782	DNA phosphorothioation-dependent restriction protein DptH
NZ_CP034675.1	Cellulosilyticum sp. WCF-2 chromosome	EKH84_RS04310	982585:983689	DNA sulfur modification protein DndB	EKH84_RS04305	981126:982593	DNA phosphorothioation system sulfurtransferase DndC	EKH84_RS04300	979199:981140	DNA sulfur modification protein DndD	EKH84_RS04255	962629:964369	DNA phosphorothioation-dependent restriction protein DptF	EKH84_RS04260	964372:965764	DNA phosphorothioation-dependent restriction protein DptG	EKH84_RS04265	965744:970952	DNA phosphorothioation-dependent restriction protein DptH
NZ_CP074052.1	Escherichia coli strain PD23 chromosome	KFU85_RS21595	4493131:4494217	DNA sulfur modification protein DndB	KFU85_RS21600	4494213:4495848	DNA phosphorothioation system sulfurtransferase DndC	KFU85_RS21605	4495837:4497838	DNA sulfur modification protein DndD	KFU85_RS21640	4506334:4507984	DNA phosphorothioation-dependent restriction protein DptF	KFU85_RS21635	4505004:4506330	DNA phosphorothioation-dependent restriction protein DptG	KFU85_RS21630	4499969:4505024	DNA phosphorothioation-dependent restriction protein DptH
NZ_CP042914.1	Roseimaritima ulvae strain UC8 chromosome	UC8_RS06350	1856118:1857222	DNA sulfur modification protein DndB	UC8_RS06345	1854515:1856141	DNA phosphorothioation system sulfurtransferase DndC	UC8_RS06340	1852483:1854502	DNA sulfur modification protein DndD	UC8_RS06380	1868099:1869686	DNA phosphorothioation-dependent restriction protein DptF	UC8_RS06375	1866768:1868100	DNA phosphorothioation-dependent restriction protein DptG	UC8_RS06370	1861685:1866788	DNA phosphorothioation-dependent restriction protein DptH
NC_020064.1	Serratia sp. FGI94	D781_RS02400	542968:544054	DNA sulfur modification protein DndB	D781_RS02395	541349:542972	DNA phosphorothioation system sulfurtransferase DndC	D781_RS02390	539347:541348	DNA sulfur modification protein DndD	D781_RS02370	529094:530744	DNA phosphorothioation-dependent restriction protein DptF	D781_RS02375	530748:532071	DNA phosphorothioation-dependent restriction protein DptG	D781_RS02380	532051:537133	DNA phosphorothioation-dependent restriction protein DptH
NZ_CP068795.1	Escherichia coli strain RIVM_C011532 chromosome	JNN54_RS20550	4244547:4245633	DNA sulfur modification protein DndB	JNN54_RS20555	4245629:4247264	DNA phosphorothioation system sulfurtransferase DndC	JNN54_RS20560	4247253:4249254	DNA sulfur modification protein DndD	JNN54_RS20615	4260290:4261940	DNA phosphorothioation-dependent restriction protein DptF	JNN54_RS20610	4258960:4260286	DNA phosphorothioation-dependent restriction protein DptG	JNN54_RS20605	4253925:4258980	DNA phosphorothioation-dependent restriction protein DptH
NZ_CP092384.1	Vibrio gigantis strain ACE001 chromosome 1	MID13_RS07145	1571899:1572979	DNA sulfur modification protein DndB	MID13_RS07140	1570097:1571903	DNA phosphorothioation system sulfurtransferase DndC	MID13_RS07135	1568070:1570089	DNA sulfur modification protein DndD	MID13_RS07105	1557055:1558645	DNA phosphorothioation-dependent restriction protein DptF	MID13_RS07110	1558641:1560054	DNA phosphorothioation-dependent restriction protein DptG	MID13_RS07115	1560034:1565167	DNA phosphorothioation-dependent restriction protein DptH
NZ_AP023433.1	Escherichia coli strain M719 chromosome	M2043_RS19500	4050057:4051143	DNA sulfur modification protein DndB	M2043_RS19495	4048426:4050061	DNA phosphorothioation system sulfurtransferase DndC	M2043_RS19490	4046436:4048437	DNA sulfur modification protein DndD	M2043_RS19455	4036290:4037940	DNA phosphorothioation-dependent restriction protein DptF	M2043_RS19460	4037944:4039270	DNA phosphorothioation-dependent restriction protein DptG	M2043_RS19465	4039250:4044305	DNA phosphorothioation-dependent restriction protein DptH
NZ_CP014754.1	Marinobacter sp. LQ44 chromosome	ASQ50_RS08715	1864887:1865967	DNA sulfur modification protein DndB	ASQ50_RS08720	1865963:1867484	DNA phosphorothioation system sulfurtransferase DndC	ASQ50_RS08725	1867483:1869478	DNA sulfur modification protein DndD	ASQ50_RS08775	1881662:1883258	DNA phosphorothioation-dependent restriction protein DptF	ASQ50_RS08770	1880331:1881666	DNA phosphorothioation-dependent restriction protein DptG	ASQ50_RS08765	1875242:1880351	DNA phosphorothioation-dependent restriction protein DptH
NZ_CP035162.1	Bacillus subtilis strain SRCM103886 chromosome	EQH95_RS01790	342302:343397	DNA sulfur modification protein DndB	EQH95_RS01785	340728:342300	DNA phosphorothioation system sulfurtransferase DndC	EQH95_RS01780	338715:340710	DNA sulfur modification protein DndD	EQH95_RS01795	343587:345342	DNA phosphorothioation-dependent restriction protein DptF	EQH95_RS01800	345343:346747	DNA phosphorothioation-dependent restriction protein DptG	EQH95_RS01805	346727:351854	DNA phosphorothioation-dependent restriction protein DptH
NZ_CP071405.1	Pantoea deleyi strain LMG24200 chromosome	J1C59_RS16040	3403547:3404633	DNA sulfur modification protein DndB	J1C59_RS16045	3404629:3406264	DNA phosphorothioation system sulfurtransferase DndC	J1C59_RS16050	3406253:3408254	DNA sulfur modification protein DndD	J1C59_RS16075	3416752:3418402	DNA phosphorothioation-dependent restriction protein DptF	J1C59_RS16070	3415425:3416748	DNA phosphorothioation-dependent restriction protein DptG	J1C59_RS16065	3410351:3415445	DNA phosphorothioation-dependent restriction protein DptH
NZ_CP102096.1	Vibrio japonicus strain JCM 31412 chromosome 1	NP165_RS08125	1710437:1711517	DNA sulfur modification protein DndB	NP165_RS08130	1711513:1713145	DNA phosphorothioation system sulfurtransferase DndC	NP165_RS08135	1713153:1715163	DNA sulfur modification protein DndD	NP165_RS08160	1723853:1725452	DNA phosphorothioation-dependent restriction protein DptF	NP165_RS08155	1722511:1723852	DNA phosphorothioation-dependent restriction protein DptG	NP165_RS08150	1717395:1722531	DNA phosphorothioation-dependent restriction protein DptH
NZ_CP021507.1	Bacillus subtilis subsp. subtilis strain SRCM101441 chromosome	S101441_RS01795	344145:345240	DNA sulfur modification protein DndB	S101441_RS01790	342571:344143	DNA phosphorothioation system sulfurtransferase DndC	S101441_RS01785	340558:342553	DNA sulfur modification protein DndD	S101441_RS01800	345430:347185	DNA phosphorothioation-dependent restriction protein DptF	S101441_RS01805	347186:348590	DNA phosphorothioation-dependent restriction protein DptG	S101441_RS01810	348570:353697	DNA phosphorothioation-dependent restriction protein DptH
NZ_AP024469.1	Geobacter sp. SVR chromosome	GSVR_RS04760	1012330:1013425	DNA sulfur modification protein DndB	GSVR_RS04765	1013431:1014805	DNA phosphorothioation system sulfurtransferase DndC	GSVR_RS04770	1014782:1016804	DNA sulfur modification protein DndD	GSVR_RS04745	1003915:1005508	DNA phosphorothioation-dependent restriction protein DptF	GSVR_RS04750	1005513:1006842	DNA phosphorothioation-dependent restriction protein DptG	GSVR_RS04755	1006822:1011946	DNA phosphorothioation-dependent restriction protein DptH
NZ_CP032992.1	Escherichia coli strain W5-6 chromosome	D9V54_RS19785	3991101:3992187	DNA sulfur modification protein DndB	D9V54_RS19790	3992183:3993818	DNA phosphorothioation system sulfurtransferase DndC	D9V54_RS19795	3993807:3995808	DNA sulfur modification protein DndD	D9V54_RS19830	4004304:4005954	DNA phosphorothioation-dependent restriction protein DptF	D9V54_RS19825	4002974:4004300	DNA phosphorothioation-dependent restriction protein DptG	D9V54_RS19820	3997939:4002994	DNA phosphorothioation-dependent restriction protein DptH
NZ_CP019113.1	Enterobacter sp. SA187 chromosome	BMF08_RS08320	1744523:1745609	DNA sulfur modification protein DndB	BMF08_RS08315	1742892:1744527	DNA phosphorothioation system sulfurtransferase DndC	BMF08_RS08310	1740902:1742903	DNA sulfur modification protein DndD	BMF08_RS08280	1730984:1732634	DNA phosphorothioation-dependent restriction protein DptF	BMF08_RS08285	1732638:1733961	DNA phosphorothioation-dependent restriction protein DptG	BMF08_RS08290	1733941:1739029	DNA phosphorothioation-dependent restriction protein DptH
NZ_CP099892.1	Escherichia albertii strain 155_2_TBG_A chromosome	NIZ16_RS19760	4051154:4052240	DNA sulfur modification protein DndB	NIZ16_RS19765	4052236:4053871	DNA phosphorothioation system sulfurtransferase DndC	NIZ16_RS19770	4053860:4055861	DNA sulfur modification protein DndD	NIZ16_RS19805	4064357:4066007	DNA phosphorothioation-dependent restriction protein DptF	NIZ16_RS19800	4063027:4064353	DNA phosphorothioation-dependent restriction protein DptG	NIZ16_RS19795	4057992:4063047	DNA phosphorothioation-dependent restriction protein DptH
NZ_CP040256.1	Enterobacter ludwigii strain JP6 chromosome	ELJP6_RS02440	519136:520222	DNA sulfur modification protein DndB	ELJP6_RS02445	520218:521841	DNA phosphorothioation system sulfurtransferase DndC	ELJP6_RS02450	521842:523843	DNA sulfur modification protein DndD	ELJP6_RS02485	533491:535141	DNA phosphorothioation-dependent restriction protein DptF	ELJP6_RS02480	532161:533487	DNA phosphorothioation-dependent restriction protein DptG	ELJP6_RS02475	527123:532181	DNA phosphorothioation-dependent restriction protein DptH
NZ_CP034967.1	Aeromonas veronii strain ZfB1 chromosome	EO082_RS12540	2740787:2741873	DNA sulfur modification protein DndB	EO082_RS12545	2741869:2743504	DNA phosphorothioation system sulfurtransferase DndC	EO082_RS12550	2743493:2745512	DNA sulfur modification protein DndD	EO082_RS12585	2754929:2756549	DNA phosphorothioation-dependent restriction protein DptF	EO082_RS12580	2753598:2754927	DNA phosphorothioation-dependent restriction protein DptG	EO082_RS12575	2748509:2753618	DNA phosphorothioation-dependent restriction protein DptH
NZ_CP031769.1	Salinimonas sediminis strain N102 chromosome	D0Y50_RS18965	4336153:4337242	DNA sulfur modification protein DndB	D0Y50_RS18970	4337238:4338864	DNA phosphorothioation system sulfurtransferase DndC	D0Y50_RS18975	4338860:4340855	DNA sulfur modification protein DndD	D0Y50_RS19025	4353831:4355418	DNA phosphorothioation-dependent restriction protein DptF	D0Y50_RS19020	4352519:4353827	DNA phosphorothioation-dependent restriction protein DptG	D0Y50_RS19015	4347439:4351183	DNA phosphorothioation-dependent restriction protein DptH
NZ_AP024907.1	Vibrio spartinae strain CECT 9026 chromosome 1	OCU60_RS00115	24611:25691	DNA sulfur modification protein DndB	OCU60_RS00110	22983:24615	DNA phosphorothioation system sulfurtransferase DndC	OCU60_RS00105	20956:22975	DNA sulfur modification protein DndD	OCU60_RS00070	9881:11480	DNA phosphorothioation-dependent restriction protein DptF	OCU60_RS00075	11479:12829	DNA phosphorothioation-dependent restriction protein DptG	OCU60_RS00080	12809:17858	DNA phosphorothioation-dependent restriction protein DptH
NZ_CP099895.1	Escherichia albertii strain 153_2_TBG_A chromosome	NIZ14_RS19760	4050801:4051887	DNA sulfur modification protein DndB	NIZ14_RS19765	4051883:4053518	DNA phosphorothioation system sulfurtransferase DndC	NIZ14_RS19770	4053507:4055508	DNA sulfur modification protein DndD	NIZ14_RS19805	4064004:4065654	DNA phosphorothioation-dependent restriction protein DptF	NIZ14_RS19800	4062674:4064000	DNA phosphorothioation-dependent restriction protein DptG	NIZ14_RS19795	4057639:4062694	DNA phosphorothioation-dependent restriction protein DptH
NZ_CP012833.1	Salmonella enterica subsp. enterica serovar Cerro str. CFSAN001588 chromosome	CFSAN001588_RS19410	3996733:3997819	DNA sulfur modification protein DndB	CFSAN001588_RS19415	3997815:3999450	DNA phosphorothioation system sulfurtransferase DndC	CFSAN001588_RS19420	3999439:4001449	DNA sulfur modification protein DndD	CFSAN001588_RS19445	4010049:4011699	DNA phosphorothioation-dependent restriction protein DptF	CFSAN001588_RS19440	4008722:4010045	DNA phosphorothioation-dependent restriction protein DptG	CFSAN001588_RS19435	4003660:4008742	DNA phosphorothioation-dependent restriction protein DptH
NZ_CP068180.1	Acinetobacter ursingii strain FDAARGOS_1095 chromosome	I6I52_RS02105	461145:462255	DNA sulfur modification protein DndB	I6I52_RS02100	459652:461146	DNA phosphorothioation system sulfurtransferase DndC	I6I52_RS02095	457646:459656	DNA sulfur modification protein DndD	I6I52_RS02060	446824:448420	DNA phosphorothioation-dependent restriction protein DptF	I6I52_RS02065	448416:449736	DNA phosphorothioation-dependent restriction protein DptG	I6I52_RS02070	449716:455014	DNA phosphorothioation-dependent restriction protein DptH
NZ_CP102291.1	[Ruminococcus] gnavus ATCC 29149 chromosome				NQ566_RS08840	1797374:1798769	DNA phosphorothioation system sulfurtransferase DndC	NQ566_RS08835	1795231:1797388	AAA family ATPase	NQ566_RS08820	1791902:1793657	DNA phosphorothioation-dependent restriction protein DptF	NQ566_RS08815	1790507:1791899	DNA phosphorothioation-dependent restriction protein DptG	NQ566_RS08810	1785406:1790527	DNA phosphorothioation-dependent restriction protein DptH
NZ_CP099874.1	Escherichia albertii strain 251_2_EW_B chromosome	NIZ23_RS19765	4050967:4052053	DNA sulfur modification protein DndB	NIZ23_RS19770	4052049:4053684	DNA phosphorothioation system sulfurtransferase DndC	NIZ23_RS19775	4053673:4055674	DNA sulfur modification protein DndD	NIZ23_RS19810	4064170:4065820	DNA phosphorothioation-dependent restriction protein DptF	NIZ23_RS19805	4062840:4064166	DNA phosphorothioation-dependent restriction protein DptG	NIZ23_RS19800	4057805:4062860	DNA phosphorothioation-dependent restriction protein DptH
NZ_CP117327.1	Salmonella enterica subsp. enterica serovar Saintpaul strain RM106 chromosome	PQP95_RS19410	4023221:4024307	DNA sulfur modification protein DndB	PQP95_RS19415	4024303:4025938	DNA phosphorothioation system sulfurtransferase DndC	PQP95_RS19420	4025927:4027937	DNA sulfur modification protein DndD	PQP95_RS19450	4036538:4038188	DNA phosphorothioation-dependent restriction protein DptF	PQP95_RS19445	4035211:4036534	DNA phosphorothioation-dependent restriction protein DptG	PQP95_RS19440	4030149:4035231	DNA phosphorothioation-dependent restriction protein DptH
NC_015690.1	Paenibacillus mucilaginosus KNP414	KNP414_RS36940	7823527:7824625	DNA sulfur modification protein DndB	KNP414_RS32025	7822142:7823504	DNA phosphorothioation system sulfurtransferase DndC	KNP414_RS32020	7820163:7822146	DNA sulfur modification protein DndD	KNP414_RS32010	7816439:7818245	DNA phosphorothioation-dependent restriction protein DptF	KNP414_RS32005	7815028:7816435	DNA phosphorothioation-dependent restriction protein DptG	KNP414_RS32000	7809834:7815048	DNA phosphorothioation-dependent restriction protein DptH
NZ_CP043033.1	Escherichia coli strain XDL chromosome	EOV66_RS04550	936837:937923	DNA sulfur modification protein DndB	EOV66_RS04555	937919:939554	DNA phosphorothioation system sulfurtransferase DndC	EOV66_RS04560	939543:941544	DNA sulfur modification protein DndD	EOV66_RS04595	950040:951690	DNA phosphorothioation-dependent restriction protein DptF	EOV66_RS04590	948710:950036	DNA phosphorothioation-dependent restriction protein DptG	EOV66_RS04585	943675:948730	DNA phosphorothioation-dependent restriction protein DptH
NZ_CP046268.1	Vibrio spartinae strain 3.6 chromosome 1	Vspart_RS04080	890324:891404	DNA sulfur modification protein DndB	Vspart_RS04075	888696:890328	DNA phosphorothioation system sulfurtransferase DndC	Vspart_RS04070	886671:888687	DNA sulfur modification protein DndD	Vspart_RS04035	876100:877696	DNA phosphorothioation-dependent restriction protein DptF	Vspart_RS04040	877697:879038	DNA phosphorothioation-dependent restriction protein DptG	Vspart_RS04045	879018:884124	DNA phosphorothioation-dependent restriction protein DptH
NZ_CP050260.1	Pseudomonas coronafaciens strain X-1 chromosome	HBB04_RS11840	2616449:2617538	DNA sulfur modification protein DndB	HBB04_RS11835	2614834:2616457	DNA phosphorothioation system sulfurtransferase DndC	HBB04_RS11830	2612835:2614833	DNA sulfur modification protein DndD	HBB04_RS11810	2604401:2606027	DNA phosphorothioation-dependent restriction protein DptF	HBB04_RS11815	2606026:2607343	DNA phosphorothioation-dependent restriction protein DptG	HBB04_RS11820	2607323:2612402	DNA phosphorothioation-dependent restriction protein DptH
NZ_CP091636.1	Salmonella enterica strain 1063 chromosome	L5504_RS18810	3929936:3931022	DNA sulfur modification protein DndB	L5504_RS18815	3931018:3932653	DNA phosphorothioation system sulfurtransferase DndC	L5504_RS18820	3932642:3934652	DNA sulfur modification protein DndD	L5504_RS18845	3943252:3944902	DNA phosphorothioation-dependent restriction protein DptF	L5504_RS18840	3941925:3943248	DNA phosphorothioation-dependent restriction protein DptG	L5504_RS18835	3936863:3941945	DNA phosphorothioation-dependent restriction protein DptH
NZ_CP062254.1	Pectobacterium parmentieri strain QK-5 chromosome	IG623_RS02680	549552:550638	DNA sulfur modification protein DndB	IG623_RS02675	547921:549556	DNA phosphorothioation system sulfurtransferase DndC	IG623_RS02670	545931:547932	DNA sulfur modification protein DndD	IG623_RS02640	535812:537462	DNA phosphorothioation-dependent restriction protein DptF	IG623_RS02645	537466:538789	DNA phosphorothioation-dependent restriction protein DptG	IG623_RS02650	538769:543851	DNA phosphorothioation-dependent restriction protein DptH
NZ_CP030063.1	Peribacillus frigoritolerans strain ZB201705 chromosome	DOZ91_RS21465	4489629:4490730	DNA sulfur modification protein DndB	DOZ91_RS21460	4488028:4489630	DNA phosphorothioation system sulfurtransferase DndC	DOZ91_RS21455	4486038:4488018	DNA sulfur modification protein DndD	DOZ91_RS21470	4490938:4493215	DNA phosphorothioation-dependent restriction protein DptF	DOZ91_RS21475	4493221:4494658	DNA phosphorothioation-dependent restriction protein DptG	DOZ91_RS21480	4494635:4499915	DNA phosphorothioation-dependent restriction protein DptH
NZ_AP023230.2	Escherichia coli strain YJ4 chromosome	HXS62_RS14365	2998549:2999635	DNA sulfur modification protein DndB	HXS62_RS14370	2999631:3001266	DNA phosphorothioation system sulfurtransferase DndC	HXS62_RS14375	3001255:3003256	DNA sulfur modification protein DndD	HXS62_RS14410	3011752:3013402	DNA phosphorothioation-dependent restriction protein DptF	HXS62_RS14405	3010422:3011748	DNA phosphorothioation-dependent restriction protein DptG	HXS62_RS14400	3005387:3010442	DNA phosphorothioation-dependent restriction protein DptH
NZ_CP022891.1	Bacillus subtilis strain DKU_NT_03 chromosome	CJZ71_RS13940	2606955:2608050	DNA sulfur modification protein DndB	CJZ71_RS13935	2605381:2606953	DNA phosphorothioation system sulfurtransferase DndC	CJZ71_RS13930	2603368:2605363	DNA sulfur modification protein DndD	CJZ71_RS13945	2608240:2609995	DNA phosphorothioation-dependent restriction protein DptF	CJZ71_RS13950	2609996:2611400	DNA phosphorothioation-dependent restriction protein DptG	CJZ71_RS13955	2611380:2616507	DNA phosphorothioation-dependent restriction protein DptH
NZ_AP024887.1	Vibrio palustris strain CECT 9027 chromosome 1	OCU30_RS04895	998543:999620	DNA sulfur modification protein DndB	OCU30_RS04890	996912:998544	DNA phosphorothioation system sulfurtransferase DndC	OCU30_RS04885	994884:996903	DNA sulfur modification protein DndD	OCU30_RS04860	984365:985952	DNA phosphorothioation-dependent restriction protein DptF	OCU30_RS04865	985953:987291	DNA phosphorothioation-dependent restriction protein DptG	OCU30_RS04870	987271:992404	DNA phosphorothioation-dependent restriction protein DptH
NZ_CP101595.1	Cronobacter dublinensis strain CFSA A84 chromosome	NNQ27_RS02965	586887:587973	DNA sulfur modification protein DndB	NNQ27_RS02960	585256:586891	DNA phosphorothioation system sulfurtransferase DndC	NNQ27_RS02955	583266:585267	DNA sulfur modification protein DndD	NNQ27_RS02935	574640:576239	DNA phosphorothioation-dependent restriction protein DptF	NNQ27_RS02940	576238:577594	DNA phosphorothioation-dependent restriction protein DptG	NNQ27_RS02945	577574:582623	DNA phosphorothioation-dependent restriction protein DptH
NC_007645.1	Hahella chejuensis KCTC 2396	HCH_RS31765	7161627:7162728	DNA sulfur modification protein DndB	HCH_RS31770	7162724:7164308	DNA phosphorothioation system sulfurtransferase DndC	HCH_RS31775	7164307:7166299	DNA sulfur modification protein DndD	HCH_RS31795	7173277:7174846	DNA phosphorothioation-dependent restriction protein DptF	HCH_RS31790	7171931:7173278	DNA phosphorothioation-dependent restriction protein DptG	HCH_RS31785	7166917:7171951	DNA phosphorothioation-dependent restriction protein DptH
NZ_CP073924.1	Escherichia coli strain MB165 chromosome	KFU71_RS20080	4172502:4173588	DNA sulfur modification protein DndB	KFU71_RS20085	4173584:4175219	DNA phosphorothioation system sulfurtransferase DndC	KFU71_RS20090	4175208:4177209	DNA sulfur modification protein DndD	KFU71_RS20125	4185705:4187355	DNA phosphorothioation-dependent restriction protein DptF	KFU71_RS20120	4184375:4185701	DNA phosphorothioation-dependent restriction protein DptG	KFU71_RS20115	4179340:4184395	DNA phosphorothioation-dependent restriction protein DptH
NZ_CP048887.1	Priestia megaterium strain Mes11 plasmid pBMG4	BMG_RS29640	119544:120642	DNA sulfur modification protein DndB	BMG_RS29635	117949:119542	DNA phosphorothioation system sulfurtransferase DndC	BMG_RS29630	115941:117927	DNA sulfur modification protein DndD	BMG_RS29645	120885:123186	DNA phosphorothioation-dependent restriction protein DptF	BMG_RS29650	123192:124620	DNA phosphorothioation-dependent restriction protein DptG	BMG_RS29655	124600:129910	DNA phosphorothioation-dependent restriction protein DptH
NZ_CP087996.1	Pseudoalteromonas sp. SCSIO 43095 chromosome 2	LOC50_RS15540	256369:257461	DNA sulfur modification protein DndB	LOC50_RS15535	254712:256380	DNA phosphorothioation system sulfurtransferase DndC	LOC50_RS15530	252764:254723	DNA sulfur modification protein DndD	LOC50_RS15500	242673:244266	DNA phosphorothioation-dependent restriction protein DptF	LOC50_RS15505	244267:245578	DNA phosphorothioation-dependent restriction protein DptG	LOC50_RS15510	245549:250628	DNA phosphorothioation-dependent restriction protein DptH
NZ_CP083877.1	Escherichia coli strain NDM4 chromosome	LCE22_RS00395	73230:74316	DNA sulfur modification protein DndB	LCE22_RS00400	74312:75947	DNA phosphorothioation system sulfurtransferase DndC	LCE22_RS00405	75936:77937	DNA sulfur modification protein DndD	LCE22_RS00435	86433:88083	DNA phosphorothioation-dependent restriction protein DptF	LCE22_RS00430	85103:86429	DNA phosphorothioation-dependent restriction protein DptG	LCE22_RS00425	80068:85123	DNA phosphorothioation-dependent restriction protein DptH
NZ_CP082360.1	Klebsiella sp. CTHL.F3a chromosome	K7H21_RS24850	5307289:5308375	DNA sulfur modification protein DndB	K7H21_RS24855	5308371:5310006	DNA phosphorothioation system sulfurtransferase DndC	K7H21_RS24860	5309995:5312005	DNA sulfur modification protein DndD	K7H21_RS24895	5321826:5323476	DNA phosphorothioation-dependent restriction protein DptF	K7H21_RS24890	5320496:5321822	DNA phosphorothioation-dependent restriction protein DptG	K7H21_RS24885	5315440:5320516	DNA phosphorothioation-dependent restriction protein DptH
NZ_CP102367.1	Aeromonas jandaei strain BC17 chromosome	NRZ30_RS19545	4201994:4203080	DNA sulfur modification protein DndB	NRZ30_RS19540	4200363:4201998	DNA phosphorothioation system sulfurtransferase DndC	NRZ30_RS19535	4198355:4200374	DNA sulfur modification protein DndD	NRZ30_RS19505	4187893:4189513	DNA phosphorothioation-dependent restriction protein DptF	NRZ30_RS19510	4189515:4190844	DNA phosphorothioation-dependent restriction protein DptG	NRZ30_RS19515	4190824:4195936	DNA phosphorothioation-dependent restriction protein DptH
NZ_CP019290.1	Vibrio vulnificus strain FORC_053 chromosome 1	FORC53_RS05535	1177069:1178149	DNA sulfur modification protein DndB	FORC53_RS05530	1175441:1177073	DNA phosphorothioation system sulfurtransferase DndC	FORC53_RS05525	1173423:1175433	DNA sulfur modification protein DndD	FORC53_RS05480	1159743:1161342	DNA phosphorothioation-dependent restriction protein DptF	FORC53_RS05485	1161341:1162691	DNA phosphorothioation-dependent restriction protein DptG	FORC53_RS05490	1162671:1167753	DNA phosphorothioation-dependent restriction protein DptH
NZ_CP085431.1	Priestia megaterium strain F20 chromosome	LIT34_RS18730	3631335:3632433	DNA sulfur modification protein DndB	LIT34_RS18735	3632435:3634028	DNA phosphorothioation system sulfurtransferase DndC	LIT34_RS18740	3634050:3636036	DNA sulfur modification protein DndD	LIT34_RS18725	3628785:3631092	DNA phosphorothioation-dependent restriction protein DptF	LIT34_RS18720	3627357:3628779	DNA phosphorothioation-dependent restriction protein DptG	LIT34_RS18715	3622067:3627377	DNA phosphorothioation-dependent restriction protein DptH
NZ_CP076386.1	Dickeya dadantii strain S3-1 chromosome	KNV89_RS18770	4290882:4291968	DNA sulfur modification protein DndB	KNV89_RS18765	4289251:4290886	DNA phosphorothioation system sulfurtransferase DndC	KNV89_RS18760	4287261:4289262	DNA sulfur modification protein DndD	KNV89_RS18720	4275445:4277095	DNA phosphorothioation-dependent restriction protein DptF	KNV89_RS18725	4277099:4278428	DNA phosphorothioation-dependent restriction protein DptG	KNV89_RS18730	4278408:4283490	DNA phosphorothioation-dependent restriction protein DptH
NZ_CP033893.1	Serratia liquefaciens strain FG3 chromosome	EGO53_RS20970	4285002:4286088	DNA sulfur modification protein DndB	EGO53_RS20975	4286084:4287719	DNA phosphorothioation system sulfurtransferase DndC	EGO53_RS20980	4287708:4289709	DNA sulfur modification protein DndD	EGO53_RS21000	4296736:4298335	DNA phosphorothioation-dependent restriction protein DptF	EGO53_RS20995	4295381:4296737	DNA phosphorothioation-dependent restriction protein DptG	EGO53_RS20990	4290352:4295401	DNA phosphorothioation-dependent restriction protein DptH
NZ_CP033040.1	Thiomicrorhabdus indica strain 13-15A chromosome	D9T12_RS08985	2038207:2039284	DNA sulfur modification protein DndB	D9T12_RS08980	2036642:2038211	DNA phosphorothioation system sulfurtransferase DndC	D9T12_RS08975	2034687:2036646	DNA sulfur modification protein DndD	D9T12_RS09010	2047814:2049398	DNA phosphorothioation-dependent restriction protein DptF	D9T12_RS09005	2046517:2047825	DNA phosphorothioation-dependent restriction protein DptG	D9T12_RS12470	2041515:2046537	DNA phosphorothioation-dependent restriction protein DptH
NZ_CP012881.1	Vibrio vulnificus NBRC 15645 = ATCC 27562 chromosome 1	AOT11_RS12370	2671315:2672395	DNA sulfur modification protein DndB	AOT11_RS12365	2669687:2671319	DNA phosphorothioation system sulfurtransferase DndC	AOT11_RS12360	2667669:2669679	DNA sulfur modification protein DndD	AOT11_RS12315	2654010:2655609	DNA phosphorothioation-dependent restriction protein DptF	AOT11_RS12320	2655608:2656958	DNA phosphorothioation-dependent restriction protein DptG	AOT11_RS12325	2656938:2661999	DNA phosphorothioation-dependent restriction protein DptH
NZ_CP070134.1	Escherichia coli strain FDAARGOS_1281 chromosome	I6K11_RS10290	1922471:1923557	DNA sulfur modification protein DndB	I6K11_RS10285	1920840:1922475	DNA phosphorothioation system sulfurtransferase DndC	I6K11_RS10280	1918850:1920851	DNA sulfur modification protein DndD	I6K11_RS10245	1908704:1910354	DNA phosphorothioation-dependent restriction protein DptF	I6K11_RS10250	1910358:1911684	DNA phosphorothioation-dependent restriction protein DptG	I6K11_RS10255	1911664:1916719	DNA phosphorothioation-dependent restriction protein DptH
NZ_CP014636.1	Vibrio vulnificus strain CECT 4999 chromosome I	VVCECT4999_RS05640	1194946:1196026	DNA sulfur modification protein DndB	VVCECT4999_RS05635	1193318:1194950	DNA phosphorothioation system sulfurtransferase DndC	VVCECT4999_RS05630	1191300:1193310	DNA sulfur modification protein DndD	VVCECT4999_RS05590	1178779:1180378	DNA phosphorothioation-dependent restriction protein DptF	VVCECT4999_RS05595	1180377:1181727	DNA phosphorothioation-dependent restriction protein DptG	VVCECT4999_RS05600	1181707:1186756	DNA phosphorothioation-dependent restriction protein DptH
NZ_CP064180.1	Citrobacter amalonaticus strain CA71 chromosome	ISX58_RS20120	4144306:4145392	DNA sulfur modification protein DndB	ISX58_RS20125	4145388:4147023	DNA phosphorothioation system sulfurtransferase DndC	ISX58_RS20130	4147012:4149013	DNA sulfur modification protein DndD	ISX58_RS20150	4156040:4157639	DNA phosphorothioation-dependent restriction protein DptF	ISX58_RS20145	4154685:4156041	DNA phosphorothioation-dependent restriction protein DptG	ISX58_RS20140	4149656:4154705	DNA phosphorothioation-dependent restriction protein DptH
NZ_CP090570.1	Escherichia coli strain BY63 chromosome	LZE53_RS03945	810289:811375	DNA sulfur modification protein DndB	LZE53_RS03950	811371:813006	DNA phosphorothioation system sulfurtransferase DndC	LZE53_RS03955	812995:814996	DNA sulfur modification protein DndD	LZE53_RS03990	823491:825141	DNA phosphorothioation-dependent restriction protein DptF	LZE53_RS03985	822161:823487	DNA phosphorothioation-dependent restriction protein DptG	LZE53_RS03980	817126:822181	DNA phosphorothioation-dependent restriction protein DptH
NZ_CP110856.1	Clostridium kluyveri strain BJN0002 chromosome	OP486_RS01815	408674:409751	DNA sulfur modification protein DndB	OP486_RS01810	406953:408612	DNA phosphorothioation system sulfurtransferase DndC	OP486_RS01780	398917:400930	AAA family ATPase	OP486_RS01755	388585:390949	DNA phosphorothioation-dependent restriction protein DptF	OP486_RS01760	390952:392338	DNA phosphorothioation-dependent restriction protein DptG	OP486_RS01765	392318:397490	DNA phosphorothioation-dependent restriction protein DptH
NZ_CP077311.1	Aeromonas sp. FDAARGOS 1405 chromosome	I6L35_RS00070	12997:14083	DNA sulfur modification protein DndB	I6L35_RS00075	14079:15714	DNA phosphorothioation system sulfurtransferase DndC	I6L35_RS00080	15703:17722	DNA sulfur modification protein DndD	I6L35_RS00105	26564:28184	DNA phosphorothioation-dependent restriction protein DptF	I6L35_RS00100	25233:26562	DNA phosphorothioation-dependent restriction protein DptG	I6L35_RS00095	20141:25253	DNA phosphorothioation-dependent restriction protein DptH
NZ_AP025466.1	Vibrio chagasii strain LMG 21353 chromosome 2	OCV52_RS19105	700567:701647	DNA sulfur modification protein DndB	OCV52_RS19110	701643:703278	DNA phosphorothioation system sulfurtransferase DndC	OCV52_RS19115	703286:705296	DNA sulfur modification protein DndD	OCV52_RS19150	714908:716507	DNA phosphorothioation-dependent restriction protein DptF	OCV52_RS19145	713559:714909	DNA phosphorothioation-dependent restriction protein DptG	OCV52_RS19140	708530:713579	DNA phosphorothioation-dependent restriction protein DptH
NZ_CP083872.1	Escherichia coli strain NDM5 chromosome	LCE27_RS00270	45790:46876	DNA sulfur modification protein DndB	LCE27_RS00275	46872:48507	DNA phosphorothioation system sulfurtransferase DndC	LCE27_RS00280	48496:50497	DNA sulfur modification protein DndD	LCE27_RS00310	58993:60643	DNA phosphorothioation-dependent restriction protein DptF	LCE27_RS00305	57663:58989	DNA phosphorothioation-dependent restriction protein DptG	LCE27_RS00300	52628:57683	DNA phosphorothioation-dependent restriction protein DptH
NZ_CP102364.1	Aeromonas hydrophila strain BC13 chromosome	NRZ33_RS16360	3600954:3602037	DNA sulfur modification protein DndB	NRZ33_RS16365	3602036:3603671	DNA phosphorothioation system sulfurtransferase DndC	NRZ33_RS16370	3603660:3605670	DNA sulfur modification protein DndD	NRZ33_RS16400	3614555:3616169	DNA phosphorothioation-dependent restriction protein DptF	NRZ33_RS16395	3613245:3614553	DNA phosphorothioation-dependent restriction protein DptG	NRZ33_RS16390	3608189:3613265	DNA phosphorothioation-dependent restriction protein DptH
NZ_CP091615.1	Salmonella enterica strain 1653 chromosome	L5511_RS19090	3974763:3975849	DNA sulfur modification protein DndB	L5511_RS19095	3975845:3977480	DNA phosphorothioation system sulfurtransferase DndC	L5511_RS19100	3977469:3979479	DNA sulfur modification protein DndD	L5511_RS19125	3988079:3989729	DNA phosphorothioation-dependent restriction protein DptF	L5511_RS19120	3986752:3988075	DNA phosphorothioation-dependent restriction protein DptG	L5511_RS19115	3981690:3986772	DNA phosphorothioation-dependent restriction protein DptH
NZ_CP082315.1	Vibrio alginolyticus strain ZLV3 chromosome 1	K6752_RS11010	2348103:2349183	DNA sulfur modification protein DndB	K6752_RS11015	2349179:2350811	DNA phosphorothioation system sulfurtransferase DndC	K6752_RS11020	2350819:2352829	DNA sulfur modification protein DndD	K6752_RS11045	2361527:2363123	DNA phosphorothioation-dependent restriction protein DptF	K6752_RS11040	2360185:2361526	DNA phosphorothioation-dependent restriction protein DptG	K6752_RS11035	2355066:2360205	DNA phosphorothioation-dependent restriction protein DptH
NZ_CP099877.1	Escherichia albertii strain 247_2_EW_B chromosome	NIZ22_RS19760	4050761:4051847	DNA sulfur modification protein DndB	NIZ22_RS19765	4051843:4053478	DNA phosphorothioation system sulfurtransferase DndC	NIZ22_RS19770	4053467:4055468	DNA sulfur modification protein DndD	NIZ22_RS19805	4063964:4065614	DNA phosphorothioation-dependent restriction protein DptF	NIZ22_RS19800	4062634:4063960	DNA phosphorothioation-dependent restriction protein DptG	NIZ22_RS19795	4057599:4062654	DNA phosphorothioation-dependent restriction protein DptH
NZ_CP092647.1	Escherichia coli strain EC5502 chromosome	MJ614_RS17160	3102508:3103594	DNA sulfur modification protein DndB	MJ614_RS17155	3100877:3102512	DNA phosphorothioation system sulfurtransferase DndC	MJ614_RS17150	3098887:3100888	DNA sulfur modification protein DndD	MJ614_RS17115	3088741:3090391	DNA phosphorothioation-dependent restriction protein DptF	MJ614_RS17120	3090395:3091721	DNA phosphorothioation-dependent restriction protein DptG	MJ614_RS17125	3091701:3096756	DNA phosphorothioation-dependent restriction protein DptH
NZ_CP067241.1	Escherichia coli strain P19_598 chromosome	JJB18_RS04640	976439:977528	DNA sulfur modification protein DndB	JJB18_RS04635	974812:976447	DNA phosphorothioation system sulfurtransferase DndC	JJB18_RS04630	972822:974823	DNA sulfur modification protein DndD	JJB18_RS04600	961656:963306	DNA phosphorothioation-dependent restriction protein DptF	JJB18_RS04605	963310:964636	DNA phosphorothioation-dependent restriction protein DptG	JJB18_RS04610	964616:969689	DNA phosphorothioation-dependent restriction protein DptH
NZ_CP009968.1	Bacillus cereus E33L chromosome	BF28_RS26175	4497295:4498390	DNA sulfur modification protein DndB	BF28_RS26180	4498392:4499961	DNA phosphorothioation system sulfurtransferase DndC	BF28_RS26185	4499976:4501968	DNA sulfur modification protein DndD	BF28_RS26225	4512869:4515134	DNA phosphorothioation-dependent restriction protein DptF	BF28_RS26220	4511453:4512863	DNA phosphorothioation-dependent restriction protein DptG	BF28_RS26215	4506289:4511473	DNA phosphorothioation-dependent restriction protein DptH
NZ_CP012502.1	Salisediminibacterium beveridgei strain MLTeJB chromosome	BBEV_RS10865	2312753:2313848	DNA sulfur modification protein DndB	BBEV_RS10870	2313849:2315253	DNA phosphorothioation system sulfurtransferase DndC	BBEV_RS10875	2315239:2317288	DNA sulfur modification protein DndD	BBEV_RS10915	2328172:2331016	DNA phosphorothioation-dependent restriction protein DptF	BBEV_RS10910	2326748:2328164	DNA phosphorothioation-dependent restriction protein DptG	BBEV_RS10905	2321575:2326768	DNA phosphorothioation-dependent restriction protein DptH
NZ_CP009765.1	Vibrio parahaemolyticus strain FORC_006 chromosome 1	FORC6_RS11340	2392397:2393477	DNA sulfur modification protein DndB	FORC6_RS11345	2393473:2395105	DNA phosphorothioation system sulfurtransferase DndC	FORC6_RS11350	2395113:2397123	DNA sulfur modification protein DndD	FORC6_RS11385	2408730:2410329	DNA phosphorothioation-dependent restriction protein DptF	FORC6_RS11380	2407388:2408729	DNA phosphorothioation-dependent restriction protein DptG	FORC6_RS11375	2402266:2407408	DNA phosphorothioation-dependent restriction protein DptH
NZ_CP118099.1	Exiguobacterium marinum strain a-1 chromosome	PTI97_RS04030	776192:777293	DNA sulfur modification protein DndB	PTI97_RS04025	774508:776164	DNA phosphorothioation system sulfurtransferase DndC	PTI97_RS04020	772506:774519	DNA sulfur modification protein DndD	PTI97_RS03995	763226:765524	DNA phosphorothioation-dependent restriction protein DptF	PTI97_RS04000	765548:766958	DNA phosphorothioation-dependent restriction protein DptG	PTI97_RS04005	766938:770976	DNA phosphorothioation-dependent restriction protein DptH
NZ_CP055179.1	Shigella flexneri strain STEFF_18 chromosome	HUZ46_RS20535	4256385:4257471	DNA sulfur modification protein DndB	HUZ46_RS20540	4257467:4259102	DNA phosphorothioation system sulfurtransferase DndC	HUZ46_RS20545	4259091:4261092	DNA sulfur modification protein DndD	HUZ46_RS20580	4269588:4271238	DNA phosphorothioation-dependent restriction protein DptF	HUZ46_RS20575	4268258:4269584	DNA phosphorothioation-dependent restriction protein DptG	HUZ46_RS20570	4263223:4268278	DNA phosphorothioation-dependent restriction protein DptH
NZ_CP014136.1	Gibbsiella quercinecans strain FRB97 chromosome	AWC35_RS14625	3128759:3129845	DNA sulfur modification protein DndB	AWC35_RS14620	3127128:3128763	DNA phosphorothioation system sulfurtransferase DndC	AWC35_RS14615	3125129:3127139	DNA sulfur modification protein DndD	AWC35_RS14580	3111756:3113406	DNA phosphorothioation-dependent restriction protein DptF	AWC35_RS14585	3113410:3114733	DNA phosphorothioation-dependent restriction protein DptG	AWC35_RS14590	3114713:3119798	DNA phosphorothioation-dependent restriction protein DptH
NZ_CP026983.1	Pectobacterium parmentieri strain IFB5604 chromosome	C5E23_RS02645	542163:543249	DNA sulfur modification protein DndB	C5E23_RS02640	540532:542167	DNA phosphorothioation system sulfurtransferase DndC	C5E23_RS02635	538542:540543	DNA sulfur modification protein DndD	C5E23_RS02605	528423:530073	DNA phosphorothioation-dependent restriction protein DptF	C5E23_RS02610	530077:531400	DNA phosphorothioation-dependent restriction protein DptG	C5E23_RS02615	531380:536462	DNA phosphorothioation-dependent restriction protein DptH
NZ_CP097719.1	Escherichia coli strain MS1679 chromosome	M9O74_RS00340	62188:63274	DNA sulfur modification protein DndB	M9O74_RS00345	63270:64905	DNA phosphorothioation system sulfurtransferase DndC	M9O74_RS00350	64894:66895	DNA sulfur modification protein DndD	M9O74_RS00385	75391:77041	DNA phosphorothioation-dependent restriction protein DptF	M9O74_RS00380	74061:75387	DNA phosphorothioation-dependent restriction protein DptG	M9O74_RS00375	69026:74081	DNA phosphorothioation-dependent restriction protein DptH
NZ_CP095733.1	Methylophaga pinxianii strain TMB1265 chromosome	LGT42_RS02400	504094:505165	DNA sulfur modification protein DndB	LGT42_RS02395	502532:504098	DNA phosphorothioation system sulfurtransferase DndC	LGT42_RS02390	500534:502529	DNA sulfur modification protein DndD	LGT42_RS02350	488584:489463	DNA phosphorothioation-dependent restriction protein DptF	LGT42_RS02360	490861:492031	DNA phosphorothioation-dependent restriction protein DptG	LGT42_RS02365	492011:497075	DNA phosphorothioation-dependent restriction protein DptH
NZ_CP103623.1	Escherichia coli strain 3985 chromosome	M5T36_RS19905	4125815:4126901	DNA sulfur modification protein DndB	M5T36_RS19910	4126897:4128532	DNA phosphorothioation system sulfurtransferase DndC	M5T36_RS19915	4128521:4130522	DNA sulfur modification protein DndD	M5T36_RS19950	4139018:4140668	DNA phosphorothioation-dependent restriction protein DptF	M5T36_RS19945	4137688:4139014	DNA phosphorothioation-dependent restriction protein DptG	M5T36_RS19940	4132653:4137708	DNA phosphorothioation-dependent restriction protein DptH
NZ_CP082290.1	Klebsiella pneumoniae subsp. pneumoniae strain Kp6 chromosome	K6T93_RS22980	4696257:4697343	DNA sulfur modification protein DndB	K6T93_RS22975	4694626:4696261	DNA phosphorothioation system sulfurtransferase DndC	K6T93_RS22970	4692627:4694637	DNA sulfur modification protein DndD	K6T93_RS22940	4682380:4684030	DNA phosphorothioation-dependent restriction protein DptF	K6T93_RS22945	4684034:4685357	DNA phosphorothioation-dependent restriction protein DptG	K6T93_RS22950	4685337:4690416	DNA phosphorothioation-dependent restriction protein DptH
NZ_CP034565.1	Vibrio parahaemolyticus strain D3112 chromosome 1	EKH72_RS16535	3225064:3226144	DNA sulfur modification protein DndB	EKH72_RS16530	3223436:3225068	DNA phosphorothioation system sulfurtransferase DndC	EKH72_RS16525	3221409:3223428	DNA sulfur modification protein DndD	EKH72_RS16490	3210408:3212007	DNA phosphorothioation-dependent restriction protein DptF	EKH72_RS16495	3212006:3213356	DNA phosphorothioation-dependent restriction protein DptG	EKH72_RS16500	3213336:3218385	DNA phosphorothioation-dependent restriction protein DptH
NZ_CP053802.1	Vibrio cholerae strain L6G chromosome 1	HPY16_RS09345	2093616:2094696	DNA sulfur modification protein DndB	HPY16_RS09350	2094692:2096324	DNA phosphorothioation system sulfurtransferase DndC	HPY16_RS09355	2096332:2098342	DNA sulfur modification protein DndD	HPY16_RS09380	2107024:2108623	DNA phosphorothioation-dependent restriction protein DptF	HPY16_RS09375	2105675:2107025	DNA phosphorothioation-dependent restriction protein DptG	HPY16_RS09370	2100619:2105695	DNA phosphorothioation-dependent restriction protein DptH
NZ_CP091626.1	Salmonella enterica strain 1165 chromosome	L5507_RS18825	3936002:3937088	DNA sulfur modification protein DndB	L5507_RS18830	3937084:3938719	DNA phosphorothioation system sulfurtransferase DndC	L5507_RS18835	3938708:3940718	DNA sulfur modification protein DndD	L5507_RS18860	3949318:3950968	DNA phosphorothioation-dependent restriction protein DptF	L5507_RS18855	3947991:3949314	DNA phosphorothioation-dependent restriction protein DptG	L5507_RS18850	3942929:3948011	DNA phosphorothioation-dependent restriction protein DptH
NZ_CP015222.1	Bacillus subtilis strain HRBS-10TDI13 chromosome	A4A60_RS01770	348055:349150	DNA sulfur modification protein DndB	A4A60_RS01765	346481:348053	DNA phosphorothioation system sulfurtransferase DndC	A4A60_RS01760	344468:346463	DNA sulfur modification protein DndD	A4A60_RS01775	349340:351095	DNA phosphorothioation-dependent restriction protein DptF	A4A60_RS01780	351096:352500	DNA phosphorothioation-dependent restriction protein DptG	A4A60_RS01785	352480:357607	DNA phosphorothioation-dependent restriction protein DptH
NZ_CP019172.1	Salmonella enterica subsp. enterica serovar Saintpaul strain CFSAN004175 chromosome	BKQ22_RS20550	4070869:4071955	DNA sulfur modification protein DndB	BKQ22_RS20555	4071951:4073586	DNA phosphorothioation system sulfurtransferase DndC	BKQ22_RS20560	4073575:4075585	DNA sulfur modification protein DndD	BKQ22_RS20585	4084185:4085835	DNA phosphorothioation-dependent restriction protein DptF	BKQ22_RS20580	4082858:4084181	DNA phosphorothioation-dependent restriction protein DptG	BKQ22_RS20575	4077796:4082878	DNA phosphorothioation-dependent restriction protein DptH
NZ_CP051488.1	Kosakonia sp. SMBL-WEM22 chromosome	HF650_RS03180	652366:653452	DNA sulfur modification protein DndB	HF650_RS03175	650735:652370	DNA phosphorothioation system sulfurtransferase DndC	HF650_RS03170	648736:650746	DNA sulfur modification protein DndD	HF650_RS03140	638602:640252	DNA phosphorothioation-dependent restriction protein DptF	HF650_RS03145	640255:641578	DNA phosphorothioation-dependent restriction protein DptG	HF650_RS03150	641558:646622	DNA phosphorothioation-dependent restriction protein DptH
NC_011415.1	Escherichia coli SE11	ECSE_RS23810	4784057:4785143	DNA sulfur modification protein DndB	ECSE_RS23805	4782426:4784061	DNA phosphorothioation system sulfurtransferase DndC	ECSE_RS23800	4780427:4782437	DNA sulfur modification protein DndD	ECSE_RS23770	4770513:4772163	DNA phosphorothioation-dependent restriction protein DptF	ECSE_RS23775	4772167:4773490	DNA phosphorothioation-dependent restriction protein DptG	ECSE_RS23780	4773470:4778552	DNA phosphorothioation-dependent restriction protein DptH
NZ_CP056301.1	Klebsiella pneumoniae strain RHBSTW-00843 chromosome	HV294_RS22435	4640649:4641735	DNA sulfur modification protein DndB	HV294_RS22430	4639030:4640653	DNA phosphorothioation system sulfurtransferase DndC	HV294_RS22425	4637028:4639029	DNA sulfur modification protein DndD	HV294_RS22395	4625848:4627498	DNA phosphorothioation-dependent restriction protein DptF	HV294_RS22400	4627502:4628828	DNA phosphorothioation-dependent restriction protein DptG	HV294_RS22405	4628808:4633887	DNA phosphorothioation-dependent restriction protein DptH
NZ_CP016588.1	Bacillus thuringiensis strain KNU-07 chromosome	BCM43_RS23880	4702717:4703812	DNA sulfur modification protein DndB	BCM43_RS23885	4703814:4705383	DNA phosphorothioation system sulfurtransferase DndC	BCM43_RS23890	4705398:4707390	DNA sulfur modification protein DndD	BCM43_RS23930	4718282:4720547	DNA phosphorothioation-dependent restriction protein DptF	BCM43_RS23925	4716875:4718276	DNA phosphorothioation-dependent restriction protein DptG	BCM43_RS23920	4711711:4716895	DNA phosphorothioation-dependent restriction protein DptH
NZ_CP031760.1	Pseudoalteromonas piscicida strain DE1-A chromosome 2	D0N37_RS23485	1062465:1063554	DNA sulfur modification protein DndB	D0N37_RS23480	1060817:1062473	DNA phosphorothioation system sulfurtransferase DndC	D0N37_RS23475	1058853:1060818	DNA sulfur modification protein DndD	D0N37_RS23435	1048331:1049924	DNA phosphorothioation-dependent restriction protein DptF	D0N37_RS23440	1049925:1051260	DNA phosphorothioation-dependent restriction protein DptG	D0N37_RS23445	1051240:1056310	DNA phosphorothioation-dependent restriction protein DptH
NZ_CP090137.1	Salmonella enterica subsp. enterica serovar Goldcoast strain 5ASAL05 chromosome	LZK31_RS18830	3931963:3933049	DNA sulfur modification protein DndB	LZK31_RS18835	3933045:3934680	DNA phosphorothioation system sulfurtransferase DndC	LZK31_RS18840	3934669:3936679	DNA sulfur modification protein DndD	LZK31_RS18865	3945279:3946929	DNA phosphorothioation-dependent restriction protein DptF	LZK31_RS18860	3943952:3945275	DNA phosphorothioation-dependent restriction protein DptG	LZK31_RS18855	3938890:3943972	DNA phosphorothioation-dependent restriction protein DptH
NZ_CP087711.1	Plesiomonas shigelloides strain 7A chromosome 1	LPH35_RS09865	2210773:2211856	DNA sulfur modification protein DndB	LPH35_RS09860	2209139:2210774	DNA phosphorothioation system sulfurtransferase DndC	LPH35_RS09855	2207134:2209150	DNA sulfur modification protein DndD	LPH35_RS09825	2195707:2197306	DNA phosphorothioation-dependent restriction protein DptF	LPH35_RS09830	2197305:2198655	DNA phosphorothioation-dependent restriction protein DptG	LPH35_RS09835	2198635:2203699	DNA phosphorothioation-dependent restriction protein DptH
NZ_CP093317.1	Escherichia coli strain HUM3355 chromosome	MLA23_RS19695	4079326:4080412	DNA sulfur modification protein DndB	MLA23_RS19700	4080408:4082031	DNA phosphorothioation system sulfurtransferase DndC	MLA23_RS19705	4082032:4084033	DNA sulfur modification protein DndD	MLA23_RS19740	4093645:4095295	DNA phosphorothioation-dependent restriction protein DptF	MLA23_RS19735	4092315:4093641	DNA phosphorothioation-dependent restriction protein DptG	MLA23_RS19730	4087271:4092335	DNA phosphorothioation-dependent restriction protein DptH
NZ_CP008925.1	Salmonella enterica subsp. enterica serovar Cerro strain 87 chromosome	GW13_RS17615	3481637:3482723	DNA sulfur modification protein DndB	GW13_RS17610	3480006:3481641	DNA phosphorothioation system sulfurtransferase DndC	GW13_RS17605	3478007:3480017	DNA sulfur modification protein DndD	GW13_RS17580	3467757:3469407	DNA phosphorothioation-dependent restriction protein DptF	GW13_RS17585	3469411:3470734	DNA phosphorothioation-dependent restriction protein DptG	GW13_RS17590	3470714:3475796	DNA phosphorothioation-dependent restriction protein DptH
NZ_CP005998.1	Escherichia coli B7A	L960_RS12550	2448488:2449574	DNA sulfur modification protein DndB	L960_RS12555	2449570:2451193	DNA phosphorothioation system sulfurtransferase DndC	L960_RS12560	2451194:2453195	DNA sulfur modification protein DndD	L960_RS12590	2462807:2464457	DNA phosphorothioation-dependent restriction protein DptF	L960_RS12585	2461477:2462803	DNA phosphorothioation-dependent restriction protein DptG	L960_RS12580	2456433:2461497	DNA phosphorothioation-dependent restriction protein DptH
NZ_CP034660.1	Colwellia sp. Arc7-635 chromosome	EKO29_RS09620	2206332:2207424	DNA sulfur modification protein DndB	EKO29_RS20855	2204676:2205648	DNA phosphorothioation system sulfurtransferase DndC	EKO29_RS09610	2202731:2204687	DNA sulfur modification protein DndD	EKO29_RS09580	2192200:2193805	DNA phosphorothioation-dependent restriction protein DptF	EKO29_RS09585	2193806:2195117	DNA phosphorothioation-dependent restriction protein DptG	EKO29_RS09590	2195097:2200143	DNA phosphorothioation-dependent restriction protein DptH
NZ_CP019412.1	Salmonella enterica subsp. enterica serovar Koessen str. S-1501 chromosome	LFZ23_RS22300	4443953:4445039	DNA sulfur modification protein DndB	LFZ23_RS22295	4442322:4443957	DNA phosphorothioation system sulfurtransferase DndC	LFZ23_RS22290	4440323:4442333	DNA sulfur modification protein DndD	LFZ23_RS22260	4429793:4431443	DNA phosphorothioation-dependent restriction protein DptF	LFZ23_RS22265	4431447:4432773	DNA phosphorothioation-dependent restriction protein DptG	LFZ23_RS22270	4432753:4437835	DNA phosphorothioation-dependent restriction protein DptH
NZ_CP011031.1	Pseudoalteromonas issachenkonii strain KMM 3549 chromosome II	PISS_RS16300	127661:128753	DNA sulfur modification protein DndB	PISS_RS16295	126004:127672	DNA phosphorothioation system sulfurtransferase DndC	PISS_RS16290	124056:126015	DNA sulfur modification protein DndD	PISS_RS16260	113902:115495	DNA phosphorothioation-dependent restriction protein DptF	PISS_RS16265	115496:116807	DNA phosphorothioation-dependent restriction protein DptG	PISS_RS16270	116787:121860	DNA phosphorothioation-dependent restriction protein DptH
NZ_OW235315.1	Tepidibacter sp. 8C15b chromosome T8CH	M2214_RS07595	1548183:1549278	DNA sulfur modification protein DndB	M2214_RS07590	1546564:1548187	DNA phosphorothioation system sulfurtransferase DndC	M2214_RS07585	1544415:1546575	AAA family ATPase	M2214_RS07550	1530804:1532592	DNA phosphorothioation-dependent restriction protein DptF	M2214_RS07555	1532594:1533983	DNA phosphorothioation-dependent restriction protein DptG	M2214_RS07560	1533963:1539201	DNA phosphorothioation-dependent restriction protein DptH
NZ_CP037960.1	Salmonella enterica subsp. enterica serovar Goldcoast strain R18.0877 chromosome	E2R47_RS21005	3929931:3931017	DNA sulfur modification protein DndB	E2R47_RS21010	3931013:3932648	DNA phosphorothioation system sulfurtransferase DndC	E2R47_RS21015	3932637:3934647	DNA sulfur modification protein DndD	E2R47_RS21040	3943247:3944897	DNA phosphorothioation-dependent restriction protein DptF	E2R47_RS21035	3941920:3943243	DNA phosphorothioation-dependent restriction protein DptG	E2R47_RS21030	3936858:3941940	DNA phosphorothioation-dependent restriction protein DptH
NZ_CP073953.1	Escherichia coli strain MB49 chromosome	KFU90_RS20800	4323778:4324864	DNA sulfur modification protein DndB	KFU90_RS20795	4322147:4323782	DNA phosphorothioation system sulfurtransferase DndC	KFU90_RS20790	4320157:4322158	DNA sulfur modification protein DndD	KFU90_RS20755	4310011:4311661	DNA phosphorothioation-dependent restriction protein DptF	KFU90_RS20760	4311665:4312991	DNA phosphorothioation-dependent restriction protein DptG	KFU90_RS20765	4312971:4318026	DNA phosphorothioation-dependent restriction protein DptH
NZ_CP085696.1	Salmonella enterica subsp. enterica serovar Saintpaul strain S25 chromosome	LJN58_RS20535	4156692:4157778	DNA sulfur modification protein DndB	LJN58_RS20540	4157774:4159409	DNA phosphorothioation system sulfurtransferase DndC	LJN58_RS20545	4159398:4161408	DNA sulfur modification protein DndD	LJN58_RS20570	4170008:4171658	DNA phosphorothioation-dependent restriction protein DptF	LJN58_RS20565	4168681:4170004	DNA phosphorothioation-dependent restriction protein DptG	LJN58_RS20560	4163619:4168701	DNA phosphorothioation-dependent restriction protein DptH
NZ_CP019204.1	Salmonella enterica subsp. enterica serovar Saintpaul strain CFSAN004173 chromosome	BKQ24_RS20550	4070869:4071955	DNA sulfur modification protein DndB	BKQ24_RS20555	4071951:4073586	DNA phosphorothioation system sulfurtransferase DndC	BKQ24_RS20560	4073575:4075585	DNA sulfur modification protein DndD	BKQ24_RS20585	4084185:4085835	DNA phosphorothioation-dependent restriction protein DptF	BKQ24_RS20580	4082858:4084181	DNA phosphorothioation-dependent restriction protein DptG	BKQ24_RS20575	4077796:4082878	DNA phosphorothioation-dependent restriction protein DptH
NZ_CP046618.1	Enterobacter asburiae strain AEB30 chromosome	EAAEB30_RS02555	564993:566079	DNA sulfur modification protein DndB	EAAEB30_RS02550	563362:564997	DNA phosphorothioation system sulfurtransferase DndC	EAAEB30_RS02545	561363:563373	DNA sulfur modification protein DndD	EAAEB30_RS02525	552737:554336	DNA phosphorothioation-dependent restriction protein DptF	EAAEB30_RS02530	554335:555691	DNA phosphorothioation-dependent restriction protein DptG	EAAEB30_RS02535	555671:560720	DNA phosphorothioation-dependent restriction protein DptH
NZ_LR130539.1	Klebsiella variicola strain AJ055 isolate AJ055 chromosome 1	EW050_RS24060	4894069:4895155	DNA sulfur modification protein DndB	EW050_RS24055	4892438:4894073	DNA phosphorothioation system sulfurtransferase DndC	EW050_RS24050	4890448:4892449	DNA sulfur modification protein DndD	EW050_RS24020	4879260:4880910	DNA phosphorothioation-dependent restriction protein DptF	EW050_RS24025	4880914:4882240	DNA phosphorothioation-dependent restriction protein DptG	EW050_RS24030	4882220:4887287	DNA phosphorothioation-dependent restriction protein DptH
NZ_CP083869.1	Escherichia coli strain NDM6 chromosome	LCE24_RS01740	73231:74317	DNA sulfur modification protein DndB	LCE24_RS01745	74313:75948	DNA phosphorothioation system sulfurtransferase DndC	LCE24_RS01750	75937:77938	DNA sulfur modification protein DndD	LCE24_RS01780	86434:88084	DNA phosphorothioation-dependent restriction protein DptF	LCE24_RS01775	85104:86430	DNA phosphorothioation-dependent restriction protein DptG	LCE24_RS01770	80069:85124	DNA phosphorothioation-dependent restriction protein DptH
NZ_CP073755.1	Exiguobacterium sp. PFWT01 chromosome	KD909_RS10500	2028571:2029672	DNA sulfur modification protein DndB	KD909_RS10505	2029700:2031356	DNA phosphorothioation system sulfurtransferase DndC	KD909_RS10510	2031345:2033358	DNA sulfur modification protein DndD	KD909_RS10535	2040349:2042671	DNA phosphorothioation-dependent restriction protein DptF	KD909_RS10530	2038917:2040327	DNA phosphorothioation-dependent restriction protein DptG	KD909_RS10525	2034899:2038937	DNA phosphorothioation-dependent restriction protein DptH
NZ_CP030231.1	Salmonella enterica strain SA20043041 chromosome	CHD10_RS05375	1097201:1098287	DNA sulfur modification protein DndB	CHD10_RS05370	1095570:1097205	DNA phosphorothioation system sulfurtransferase DndC	CHD10_RS05365	1093571:1095581	DNA sulfur modification protein DndD	CHD10_RS05335	1083422:1085072	DNA phosphorothioation-dependent restriction protein DptF	CHD10_RS05340	1085076:1086402	DNA phosphorothioation-dependent restriction protein DptG	CHD10_RS05345	1086382:1091464	DNA phosphorothioation-dependent restriction protein DptH
NZ_CAKMAA020000039.1	Candidatus Nitrotoga sp. HW29	MJ771_RS07400	18596:19697	DNA sulfur modification protein DndB	MJ771_RS07395	16847:18593	DNA phosphorothioation system sulfurtransferase DndC	MJ771_RS07390	14868:16851	DNA sulfur modification protein DndD	MJ771_RS07405	19808:21677	DNA phosphorothioation-dependent restriction protein DptF	MJ771_RS07410	21678:22989	DNA phosphorothioation-dependent restriction protein DptG	MJ771_RS07415	22969:28003	DNA phosphorothioation-dependent restriction protein DptH
NZ_CP092780.1	Massilia sp. MB5 chromosome	MJ904_RS22160	5000631:5001744	DNA sulfur modification protein DndB	MJ904_RS22165	5001731:5003453	DNA phosphorothioation system sulfurtransferase DndC	MJ904_RS22170	5003449:5005423	DNA sulfur modification protein DndD	MJ904_RS22135	4992569:4994183	DNA phosphorothioation-dependent restriction protein DptF	MJ904_RS22140	4994335:4995493	DNA phosphorothioation-dependent restriction protein DptG	MJ904_RS22155	4998300:5000529	DUF87 domain-containing protein
NZ_CP101269.1	Escherichia coli strain EC21Z-048 chromosome	NML18_RS20305	4158876:4159962	DNA sulfur modification protein DndB	NML18_RS20310	4159958:4161593	DNA phosphorothioation system sulfurtransferase DndC	NML18_RS20315	4161582:4163583	DNA sulfur modification protein DndD	NML18_RS20350	4172079:4173729	DNA phosphorothioation-dependent restriction protein DptF	NML18_RS20345	4170749:4172075	DNA phosphorothioation-dependent restriction protein DptG	NML18_RS20340	4165714:4170769	DNA phosphorothioation-dependent restriction protein DptH
NC_013971.1	Erwinia amylovora ATCC 49946	EAM_RS14830	3308503:3309589	DNA sulfur modification protein DndB	EAM_RS14835	3309585:3311220	DNA phosphorothioation system sulfurtransferase DndC	EAM_RS14840	3311209:3313210	DNA sulfur modification protein DndD	EAM_RS14870	3322331:3323978	DNA phosphorothioation-dependent restriction protein DptF	EAM_RS14865	3321004:3322327	DNA phosphorothioation-dependent restriction protein DptG	EAM_RS14860	3315942:3321024	DNA phosphorothioation-dependent restriction protein DptH
NZ_CP103540.1	Escherichia coli strain 5264 chromosome	M5S66_RS00400	73231:74317	DNA sulfur modification protein DndB	M5S66_RS00405	74313:75948	DNA phosphorothioation system sulfurtransferase DndC	M5S66_RS00410	75937:77938	DNA sulfur modification protein DndD	M5S66_RS00440	86434:88084	DNA phosphorothioation-dependent restriction protein DptF	M5S66_RS00435	85104:86430	DNA phosphorothioation-dependent restriction protein DptG	M5S66_RS00430	80069:85124	DNA phosphorothioation-dependent restriction protein DptH
NZ_CP035812.1	Escherichia coli strain B7A chromosome	EXA09_RS02285	492189:493275	DNA sulfur modification protein DndB	EXA09_RS02290	493271:494894	DNA phosphorothioation system sulfurtransferase DndC	EXA09_RS02295	494895:496896	DNA sulfur modification protein DndD	EXA09_RS02325	506508:508158	DNA phosphorothioation-dependent restriction protein DptF	EXA09_RS02320	505178:506504	DNA phosphorothioation-dependent restriction protein DptG	EXA09_RS02315	500134:505198	DNA phosphorothioation-dependent restriction protein DptH
NZ_CP039169.1	Salmonella enterica subsp. enterica serovar Goldcoast strain Sal-5364 chromosome	E6O76_RS13170	2711872:2712958	DNA sulfur modification protein DndB	E6O76_RS13175	2712954:2714589	DNA phosphorothioation system sulfurtransferase DndC	E6O76_RS13180	2714578:2716588	DNA sulfur modification protein DndD	E6O76_RS13205	2725188:2726838	DNA phosphorothioation-dependent restriction protein DptF	E6O76_RS13200	2723861:2725184	DNA phosphorothioation-dependent restriction protein DptG	E6O76_RS13195	2718799:2723881	DNA phosphorothioation-dependent restriction protein DptH
NZ_LR890456.1	Klebsiella pneumoniae strain INF032 isolate INF032-sc-2279918 chromosome 1	JMV68_RS21815	4484911:4485997	DNA sulfur modification protein DndB	JMV68_RS21810	4483292:4484915	DNA phosphorothioation system sulfurtransferase DndC	JMV68_RS21805	4481290:4483291	DNA sulfur modification protein DndD	JMV68_RS21780	4471058:4472708	DNA phosphorothioation-dependent restriction protein DptF	JMV68_RS21785	4472712:4474038	DNA phosphorothioation-dependent restriction protein DptG	JMV68_RS21790	4474018:4479082	DNA phosphorothioation-dependent restriction protein DptH
NZ_CP059693.1	Thalassomonas haliotis strain A5K-61T chromosome	H3N35_RS08755	2088528:2089614	DNA sulfur modification protein DndB	H3N35_RS08750	2086903:2088532	DNA phosphorothioation system sulfurtransferase DndC	H3N35_RS08745	2084915:2086907	DNA sulfur modification protein DndD	H3N35_RS08705	2071676:2073296	DNA phosphorothioation-dependent restriction protein DptF	H3N35_RS08710	2073297:2074623	DNA phosphorothioation-dependent restriction protein DptG	H3N35_RS08715	2074603:2079715	DNA phosphorothioation-dependent restriction protein DptH
NZ_CP083880.1	Escherichia coli strain NDM3 chromosome	LCE26_RS00395	73231:74317	DNA sulfur modification protein DndB	LCE26_RS00400	74313:75948	DNA phosphorothioation system sulfurtransferase DndC	LCE26_RS00405	75937:77938	DNA sulfur modification protein DndD	LCE26_RS00435	86434:88084	DNA phosphorothioation-dependent restriction protein DptF	LCE26_RS00430	85104:86430	DNA phosphorothioation-dependent restriction protein DptG	LCE26_RS00425	80069:85124	DNA phosphorothioation-dependent restriction protein DptH
NZ_CP057313.1	Klebsiella pneumoniae strain RHB30-C05 chromosome	HVY73_RS21915	4518791:4519877	DNA sulfur modification protein DndB	HVY73_RS21910	4517172:4518795	DNA phosphorothioation system sulfurtransferase DndC	HVY73_RS21905	4515170:4517171	DNA sulfur modification protein DndD	HVY73_RS21880	4504938:4506588	DNA phosphorothioation-dependent restriction protein DptF	HVY73_RS21885	4506592:4507918	DNA phosphorothioation-dependent restriction protein DptG	HVY73_RS21890	4507898:4512962	DNA phosphorothioation-dependent restriction protein DptH
NZ_CP035167.1	Bacillus subtilis strain SRCM104008 chromosome	EQJ08_RS01725	312737:313832	DNA sulfur modification protein DndB	EQJ08_RS01720	311163:312735	DNA phosphorothioation system sulfurtransferase DndC	EQJ08_RS01715	309150:311145	DNA sulfur modification protein DndD	EQJ08_RS01730	314022:315777	DNA phosphorothioation-dependent restriction protein DptF	EQJ08_RS01735	315778:317182	DNA phosphorothioation-dependent restriction protein DptG	EQJ08_RS01740	317162:322289	DNA phosphorothioation-dependent restriction protein DptH
NZ_CP041623.1	Escherichia coli O157:H7 strain ATCC 43888 chromosome	FNZ21_RS02215	478731:479817	DNA sulfur modification protein DndB	FNZ21_RS02220	479813:481448	DNA phosphorothioation system sulfurtransferase DndC	FNZ21_RS02225	481437:483438	DNA sulfur modification protein DndD	FNZ21_RS02260	491934:493584	DNA phosphorothioation-dependent restriction protein DptF	FNZ21_RS02255	490604:491930	DNA phosphorothioation-dependent restriction protein DptG	FNZ21_RS02250	485569:490624	DNA phosphorothioation-dependent restriction protein DptH

## Sheet: DndBCD-DndI
genome_id	orgnism	locus_tag	location	DndB	locus_tag	location	DndC	locus_tag	location	DndD	locus_tag	location	DndI
NZ_CP013049.1	Mycobacteroides abscessus strain NOV0213 chromosome	AOY11_RS04790	974480:975623	DNA sulfur modification protein DndB	AOY11_RS04795	975623:977162	DNA phosphorothioation system sulfurtransferase DndC	AOY11_RS04800	977176:979135	DNA sulfur modification protein DndD	AOY11_RS04825	984067:985975	DUF262 domain-containing protein
NZ_CP049608.1	Atlantibacter hermannii strain 78-1320 chromosome	FV156_RS13295	2787896:2788982	DNA sulfur modification protein DndB	FV156_RS13290	2786265:2787900	DNA phosphorothioation system sulfurtransferase DndC	FV156_RS13285	2784275:2786276	DNA sulfur modification protein DndD	FV156_RS13275	2782111:2783872	DUF262 domain-containing HNH endonuclease family protein
NZ_CP065263.1	Mycobacteroides abscessus subsp. abscessus strain GD100A chromosome	I3U37_RS05445	1089233:1090376	DNA sulfur modification protein DndB	I3U37_RS05450	1090376:1091915	DNA phosphorothioation system sulfurtransferase DndC	I3U37_RS05455	1091911:1093888	DNA sulfur modification protein DndD	I3U37_RS05480	1098820:1100728	DUF262 domain-containing protein
NZ_CP084058.1	Nonomuraea gerenzanensis strain L70 chromosome	LCN96_RS51215	11007347:11008481	DNA sulfur modification protein DndB	LCN96_RS51210	11005827:11007351	DNA phosphorothioation system sulfurtransferase DndC	LCN96_RS51205	11003852:11005841	DNA sulfur modification protein DndD	LCN96_RS51190	11000889:11002506	DUF262 domain-containing protein
NZ_CP065183.1	Mycobacteroides abscessus subsp. abscessus strain GD100B chromosome	I3U34_RS05445	1089233:1090376	DNA sulfur modification protein DndB	I3U34_RS05450	1090376:1091915	DNA phosphorothioation system sulfurtransferase DndC	I3U34_RS05455	1091911:1093888	DNA sulfur modification protein DndD	I3U34_RS05480	1098820:1100728	DUF262 domain-containing protein
NZ_CP030181.1	Salmonella enterica strain SA20030575 chromosome	CHC58_RS21000	4080222:4081308	DNA sulfur modification protein DndB	CHC58_RS20995	4078594:4080226	DNA phosphorothioation system sulfurtransferase DndC	CHC58_RS20990	4076597:4078598	DNA sulfur modification protein DndD	CHC58_RS26785	4075285:4076110	HNH endonuclease family protein
NC_010397.1	Mycobacteroides abscessus ATCC 19977	MAB_RS05695	1105795:1106938	DNA sulfur modification protein DndB	MAB_RS05700	1106938:1108477	DNA phosphorothioation system sulfurtransferase DndC	MAB_RS05705	1108473:1110450	DNA sulfur modification protein DndD	MAB_RS05730	1115382:1117290	DUF262 domain-containing protein
NZ_AP022591.1	Mycolicibacterium celeriflavum strain JCM 18439 chromosome	G6N18_RS12290	2508279:2509308	DNA sulfur modification protein DndB	G6N18_RS12295	2509304:2510846	DNA phosphorothioation system sulfurtransferase DndC	G6N18_RS12300	2510842:2512822	DNA sulfur modification protein DndD	G6N18_RS12315	2514832:2516614	DUF262 domain-containing HNH endonuclease family protein
NZ_CP016192.1	Mycobacteroides abscessus strain FLAC046 chromosome	BAB78_RS05885	1168921:1170064	DNA sulfur modification protein DndB	BAB78_RS05890	1170064:1171603	DNA phosphorothioation system sulfurtransferase DndC	BAB78_RS05895	1171599:1173576	DNA sulfur modification protein DndD	BAB78_RS05930	1179588:1181496	DUF262 domain-containing protein
NZ_CP034181.1	Mycobacteroides abscessus strain GZ002 chromosome	EFV83_RS16650	3308311:3309454	DNA sulfur modification protein DndB	EFV83_RS16655	3309454:3310993	DNA phosphorothioation system sulfurtransferase DndC	EFV83_RS16660	3310989:3312966	DNA sulfur modification protein DndD	EFV83_RS16685	3317898:3319806	DUF262 domain-containing protein
NZ_CP087202.1	Pseudomonas asplenii strain B21-058 chromosome	LOY63_RS10655	2355767:2356853	DNA sulfur modification protein DndB	LOY63_RS10650	2354248:2355775	DNA phosphorothioation system sulfurtransferase DndC	LOY63_RS10645	2352239:2354252	DNA sulfur modification protein DndD	LOY63_RS10635	2349925:2351716	DUF262 domain-containing HNH endonuclease family protein
NZ_CP053582.1	Salmonella enterica subsp. VII serovar 1	HPG81_RS11680	2458193:2459279	DNA sulfur modification protein DndB	HPG81_RS11675	2456565:2458197	DNA phosphorothioation system sulfurtransferase DndC	HPG81_RS11670	2454568:2456569	DNA sulfur modification protein DndD	HPG81_RS11660	2452584:2454081	HNH endonuclease family protein
NZ_CP016190.1	Mycobacteroides abscessus strain FLAC028 chromosome	BAB76_RS05810	1159997:1161140	DNA sulfur modification protein DndB	BAB76_RS05815	1161140:1162679	DNA phosphorothioation system sulfurtransferase DndC	BAB76_RS05820	1162693:1164652	DNA sulfur modification protein DndD	BAB76_RS05845	1169671:1171492	DUF262 domain-containing protein
NZ_CP101649.1	Streptomyces sp. CRLD-Y-1 chromosome	NNW98_RS16410	3668413:3669553	DNA sulfur modification protein DndB	NNW98_RS16415	3669549:3671148	DNA phosphorothioation system sulfurtransferase DndC	NNW98_RS16420	3671134:3673165	DNA sulfur modification protein DndD	NNW98_RS16430	3673666:3675409	DUF262 domain-containing protein
NZ_CP065280.1	Mycobacteroides abscessus subsp. abscessus strain GD42 chromosome	I3U43_RS05970	1165962:1167105	DNA sulfur modification protein DndB	I3U43_RS05975	1167105:1168644	DNA phosphorothioation system sulfurtransferase DndC	I3U43_RS05980	1168640:1170617	DNA sulfur modification protein DndD	I3U43_RS06005	1175636:1177457	DUF262 domain-containing protein
NZ_CP065283.1	Mycobacteroides abscessus subsp. abscessus strain GD41 chromosome	I3U38_RS05440	1089289:1090432	DNA sulfur modification protein DndB	I3U38_RS05445	1090432:1091971	DNA phosphorothioation system sulfurtransferase DndC	I3U38_RS05450	1091967:1093944	DNA sulfur modification protein DndD	I3U38_RS05475	1098963:1100784	DUF262 domain-containing protein
NZ_CP045783.1	Klebsiella variicola strain LEMB11 chromosome	GFC07_RS17125	3586585:3587671	DNA sulfur modification protein DndB	GFC07_RS17120	3584954:3586589	DNA phosphorothioation system sulfurtransferase DndC	GFC07_RS17115	3582964:3584965	DNA sulfur modification protein DndD	GFC07_RS17105	3580800:3582561	DUF262 domain-containing HNH endonuclease family protein
NZ_CP030024.1	Salmonella enterica subsp. enterica serovar Ohio strain SA20120345 chromosome	DOE64_RS20835	4064421:4065507	DNA sulfur modification protein DndB	DOE64_RS20830	4062793:4064425	DNA phosphorothioation system sulfurtransferase DndC	DOE64_RS20825	4060796:4062797	DNA sulfur modification protein DndD	DOE64_RS25490	4059616:4060309	HNH endonuclease family protein
NZ_CP065274.1	Mycobacteroides abscessus subsp. abscessus strain GD59 chromosome	I3U29_RS05440	1088167:1089310	DNA sulfur modification protein DndB	I3U29_RS05445	1089310:1090849	DNA phosphorothioation system sulfurtransferase DndC	I3U29_RS05450	1090845:1092822	DNA sulfur modification protein DndD	I3U29_RS05475	1097841:1099662	DUF262 domain-containing protein
NZ_CP043438.2	Enterobacter sp. LU1 chromosome	FZF21_RS02695	569164:570250	DNA sulfur modification protein DndB	FZF21_RS02690	567533:569168	DNA phosphorothioation system sulfurtransferase DndC	FZF21_RS02685	565543:567544	DNA sulfur modification protein DndD	FZF21_RS02675	563393:565118	DUF262 domain-containing HNH endonuclease family protein
NZ_CP034191.1	Mycobacteroides abscessus strain GZ0 1 chromosome	D8677_RS14280	2867120:2868263	DNA sulfur modification protein DndB	D8677_RS14275	2865581:2867120	DNA phosphorothioation system sulfurtransferase DndC	D8677_RS14270	2863608:2865567	DNA sulfur modification protein DndD	D8677_RS14245	2856768:2858589	DUF262 domain-containing protein
NZ_CP026881.1	Pseudomonas sp. LG1D9 chromosome	C5F71_RS00140	22992:24072	DNA sulfur modification protein DndB	C5F71_RS00145	24071:25598	DNA phosphorothioation system sulfurtransferase DndC	C5F71_RS00150	25594:27607	DNA sulfur modification protein DndD	C5F71_RS00160	28173:29982	DUF262 domain-containing HNH endonuclease family protein	C5F71_RS00165	30446:32237	DUF262 domain-containing HNH endonuclease family protein
NZ_CP065278.1	Mycobacteroides abscessus subsp. abscessus strain GD43B chromosome	I3U36_RS06105	1181167:1182310	DNA sulfur modification protein DndB	I3U36_RS06110	1182310:1183849	DNA phosphorothioation system sulfurtransferase DndC	I3U36_RS06115	1183845:1185822	DNA sulfur modification protein DndD	I3U36_RS06140	1190754:1192662	DUF262 domain-containing protein
NC_009662.1	Nitratiruptor sp. SB155-2	NIS_RS08930	1694905:1696894	AAA family ATPase	NIS_RS08935	1696883:1698203	DNA phosphorothioation system sulfurtransferase DndC	NIS_RS08910	1690221:1692276	AAA family ATPase	NIS_RS08920	1692749:1694513	DUF262 domain-containing HNH endonuclease family protein
NZ_CP099596.1	Pseudomonas siliginis strain OTU6BAGNBB1 chromosome	NF675_RS04490	1065103:1066186	DNA sulfur modification protein DndB	NF675_RS04485	1063583:1065107	DNA phosphorothioation system sulfurtransferase DndC	NF675_RS04480	1061571:1063584	DNA sulfur modification protein DndD	NF675_RS04470	1059178:1060990	DUF262 domain-containing HNH endonuclease family protein
NZ_CP022494.1	Salmonella enterica subsp. enterica serovar Derby strain SA20035215 chromosome	CHD02_RS05690	1164918:1166004	DNA sulfur modification protein DndB	CHD02_RS05685	1163290:1164922	DNA phosphorothioation system sulfurtransferase DndC	CHD02_RS05680	1161293:1163294	DNA sulfur modification protein DndD	CHD02_RS05670	1159021:1160806	DUF262 domain-containing HNH endonuclease family protein
NZ_CP038001.1	Pseudomonas sp. SXM-1 chromosome	DCC84_RS11210	2356860:2357949	DNA sulfur modification protein DndB	DCC84_RS11205	2355245:2356868	DNA phosphorothioation system sulfurtransferase DndC	DCC84_RS11200	2353234:2355244	DNA sulfur modification protein DndD	DCC84_RS11220	2359824:2361639	DUF262 domain-containing HNH endonuclease family protein
NZ_CP032444.1	Salmonella enterica subsp. enterica serovar Fresno strain USMARC-69835 chromosome	DZA58_RS20825	4094531:4095617	DNA sulfur modification protein DndB	DZA58_RS20830	4095613:4097248	DNA phosphorothioation system sulfurtransferase DndC	DZA58_RS20835	4097237:4099238	DNA sulfur modification protein DndD	DZA58_RS20845	4099641:4101402	DUF262 domain-containing HNH endonuclease family protein
NZ_CP063327.1	Mycobacteroides abscessus subsp. abscessus strain GD20 chromosome	IN838_RS05445	1089258:1090401	DNA sulfur modification protein DndB	IN838_RS05450	1090401:1091940	DNA phosphorothioation system sulfurtransferase DndC	IN838_RS05455	1091954:1093913	DNA sulfur modification protein DndD	IN838_RS05480	1098845:1100753	DUF262 domain-containing protein
NZ_CP014546.1	Pseudomonas azotoformans strain S4 chromosome	AYR47_RS02640	564754:565855	DNA sulfur modification protein DndB	AYR47_RS02635	563235:564726	DNA phosphorothioation system sulfurtransferase DndC	AYR47_RS02630	561247:563233	DNA sulfur modification protein DndD	AYR47_RS02590	547989:549807	DUF262 domain-containing protein
NZ_CP014955.1	Mycobacteroides abscessus strain FLAC013 chromosome	A3O00_RS05410	1089112:1090255	DNA sulfur modification protein DndB	A3O00_RS05415	1090255:1091794	DNA phosphorothioation system sulfurtransferase DndC	A3O00_RS05420	1091790:1093767	DNA sulfur modification protein DndD	A3O00_RS05445	1098786:1100607	DUF262 domain-containing protein
NZ_CP080545.1	Paenibacillus sp. sptzw28 chromosome	KZ483_RS25190	5424717:5425815	DNA sulfur modification protein DndB	KZ483_RS25185	5423332:5424721	DNA phosphorothioation system sulfurtransferase DndC	KZ483_RS25180	5421344:5423336	DNA sulfur modification protein DndD	KZ483_RS25195	5426008:5427772	DUF262 domain-containing protein
NZ_CP075896.1	Streptomyces sp. MG62 chromosome	KJK29_RS16335	3668456:3669596	DNA sulfur modification protein DndB	KJK29_RS16340	3669592:3671191	DNA phosphorothioation system sulfurtransferase DndC	KJK29_RS16345	3671177:3673208	DNA sulfur modification protein DndD	KJK29_RS16355	3673709:3675452	DUF262 domain-containing protein
NZ_CP065279.1	Mycobacteroides abscessus subsp. abscessus strain GD43A chromosome	I3U42_RS06385	1221274:1222417	DNA sulfur modification protein DndB	I3U42_RS06390	1222417:1223956	DNA phosphorothioation system sulfurtransferase DndC	I3U42_RS06395	1223952:1225929	DNA sulfur modification protein DndD	I3U42_RS06420	1230948:1232769	DUF262 domain-containing protein
NZ_CP114203.1	Streptomyces nigrescens strain DSM 40276 chromosome	STRNI_RS15575	3488942:3490082	DNA sulfur modification protein DndB	STRNI_RS15580	3490078:3491680	DNA phosphorothioation system sulfurtransferase DndC	STRNI_RS15585	3491666:3493691	DNA sulfur modification protein DndD	STRNI_RS15595	3494159:3495878	DUF262 domain-containing protein
NZ_CP053048.1	Salmonella enterica subsp. enterica serovar Derby strain CVM 30155 chromosome	HFS97_RS19715	4114066:4115152	DNA sulfur modification protein DndB	HFS97_RS19710	4112438:4114070	DNA phosphorothioation system sulfurtransferase DndC	HFS97_RS19705	4110441:4112442	DNA sulfur modification protein DndD	HFS97_RS19695	4108169:4109954	DUF262 domain-containing protein
NZ_CP016379.1	Anoxybacter fermentans strain DY22613 chromosome	BBF96_RS01355	299058:301011	AAA family ATPase	BBF96_RS01395	308310:309681	DNA phosphorothioation system sulfurtransferase DndC	BBF96_RS01390	306307:308314	DNA sulfur modification protein DndD	BBF96_RS01365	301518:301704	hypothetical protein
NZ_CP077300.1	Citrobacter braakii strain FDAARGOS 1422 chromosome	I6L52_RS20470	4336018:4337104	DNA sulfur modification protein DndB	I6L52_RS20475	4337100:4338735	DNA phosphorothioation system sulfurtransferase DndC	I6L52_RS20480	4338724:4340725	DNA sulfur modification protein DndD	I6L52_RS20490	4341211:4342933	DUF262 domain-containing HNH endonuclease family protein
NZ_CP022743.1	Mucilaginibacter xinganensis strain BJC16-A31 chromosome				MuYL_RS11045	2558905:2560231	DNA phosphorothioation system sulfurtransferase DndC	MuYL_RS11040	2556776:2558912	AAA family ATPase	MuYL_RS11010	2550396:2552217	DUF262 domain-containing HNH endonuclease family protein
NZ_CP030749.1	Salmonella enterica strain MAC15 chromosome	DRF64_RS20970	4247223:4248309	DNA sulfur modification protein DndB	DRF64_RS20965	4245595:4247227	DNA phosphorothioation system sulfurtransferase DndC	DRF64_RS20960	4243598:4245599	DNA sulfur modification protein DndD	DRF64_RS20950	4241326:4243111	DUF262 domain-containing HNH endonuclease family protein
NZ_CP023449.1	Rhizorhabdus dicambivorans strain Ndbn-20 chromosome	CMV14_RS15730	3331482:3332595	DNA sulfur modification protein DndB	CMV14_RS15735	3332594:3334079	DNA phosphorothioation system sulfurtransferase DndC	CMV14_RS15740	3334075:3336088	DNA sulfur modification protein DndD	CMV14_RS15755	3337614:3339465	DUF262 domain-containing HNH endonuclease family protein
NZ_CP019236.1	Rhodoferax koreense strain DCY-110 chromosome	RD110_RS03615	751885:753004	DNA sulfur modification protein DndB	RD110_RS03620	753004:754459	DNA phosphorothioation system sulfurtransferase DndC	RD110_RS03625	754462:756448	DNA sulfur modification protein DndD	RD110_RS03655	761722:763531	DUF262 domain-containing HNH endonuclease family protein
NZ_CP030860.1	Mycobacteroides abscessus strain 7C chromosome	DSQ36_RS05630	1105796:1106939	DNA sulfur modification protein DndB	DSQ36_RS05635	1106939:1108478	DNA phosphorothioation system sulfurtransferase DndC	DSQ36_RS05640	1108474:1110451	DNA sulfur modification protein DndD	DSQ36_RS05665	1115383:1117291	DUF262 domain-containing protein
NZ_CP063319.1	Mycobacteroides abscessus subsp. abscessus strain GD26 chromosome	IN841_RS05440	1089269:1090412	DNA sulfur modification protein DndB	IN841_RS05445	1090412:1091951	DNA phosphorothioation system sulfurtransferase DndC	IN841_RS05450	1091947:1093924	DNA sulfur modification protein DndD	IN841_RS05475	1098943:1100764	DUF262 domain-containing protein
NZ_CP011566.1	Pseudomonas sp. DR 5-09 chromosome	PDR5_RS09905	2217850:2218930	DNA sulfur modification protein DndB	PDR5_RS09900	2216324:2217851	DNA phosphorothioation system sulfurtransferase DndC	PDR5_RS09895	2214315:2216328	DNA sulfur modification protein DndD	PDR5_RS09885	2211940:2213749	DUF262 domain-containing protein	PDR5_RS09880	2209684:2211475	DUF262 domain-containing protein
NZ_CP026609.1	Salmonella enterica subsp. enterica serovar Derby isolate 2014LSAL01779 chromosome	C4I14_RS13830	2691493:2692579	DNA sulfur modification protein DndB	C4I14_RS13825	2689865:2691497	DNA phosphorothioation system sulfurtransferase DndC	C4I14_RS13820	2687868:2689869	DNA sulfur modification protein DndD	C4I14_RS13810	2685596:2687381	DUF262 domain-containing HNH endonuclease family protein
NZ_CP089973.1	Pseudomonas brassicacearum strain WCS365 chromosome	LRP86_RS14895	3334210:3335299	DNA sulfur modification protein DndB	LRP86_RS14890	3332598:3334218	DNA phosphorothioation system sulfurtransferase DndC	LRP86_RS14885	3330584:3332597	DNA sulfur modification protein DndD	LRP86_RS14855	3322361:3324191	DUF262 domain-containing protein
NZ_CP085919.1	Mycobacteroides abscessus subsp. abscessus strain FDAARGOS_1604 chromosome	LK458_RS02580	518188:519331	DNA sulfur modification protein DndB	LK458_RS02585	519331:520870	DNA phosphorothioation system sulfurtransferase DndC	LK458_RS02590	520866:522843	DNA sulfur modification protein DndD	LK458_RS02615	527862:529683	DUF262 domain-containing HNH endonuclease family protein
NZ_CP065275.1	Mycobacteroides abscessus subsp. abscessus strain GD57 chromosome	I3U32_RS05440	1089302:1090445	DNA sulfur modification protein DndB	I3U32_RS05445	1090445:1091984	DNA phosphorothioation system sulfurtransferase DndC	I3U32_RS05450	1091980:1093957	DNA sulfur modification protein DndD	I3U32_RS05475	1098976:1100797	DUF262 domain-containing protein
NZ_CP019397.1	Pseudomonas sp. S19 chromosome	PspS19_RS09580	2131122:2132202	DNA sulfur modification protein DndB	PspS19_RS09575	2129596:2131123	DNA phosphorothioation system sulfurtransferase DndC	PspS19_RS09570	2127587:2129600	DNA sulfur modification protein DndD	PspS19_RS09560	2125212:2127021	DUF262 domain-containing protein	PspS19_RS09555	2122956:2124747	DUF262 domain-containing protein
NZ_CP063165.1	Mycobacteroides abscessus subsp. abscessus strain GD17 chromosome	IMZ79_RS05845	1137189:1138332	DNA sulfur modification protein DndB	IMZ79_RS05850	1138332:1139871	DNA phosphorothioation system sulfurtransferase DndC	IMZ79_RS05855	1139867:1141844	DNA sulfur modification protein DndD	IMZ79_RS05880	1146863:1148684	DUF262 domain-containing protein
NZ_CP063324.1	Mycobacteroides abscessus subsp. abscessus strain GD22 chromosome	IN839_RS05440	1089269:1090412	DNA sulfur modification protein DndB	IN839_RS05445	1090412:1091951	DNA phosphorothioation system sulfurtransferase DndC	IN839_RS05450	1091947:1093924	DNA sulfur modification protein DndD	IN839_RS05475	1098943:1100764	DUF262 domain-containing protein
NZ_CP101651.1	Streptomyces sp. CRCS-T-1 chromosome	NNW99_RS16405	3668407:3669547	DNA sulfur modification protein DndB	NNW99_RS16410	3669543:3671142	DNA phosphorothioation system sulfurtransferase DndC	NNW99_RS16415	3671128:3673159	DNA sulfur modification protein DndD	NNW99_RS16425	3673660:3675403	DUF262 domain-containing protein
NZ_CP113262.1	Streptomyces cavourensis strain NA4 chromosome	OUQ49_RS14760	3381600:3382740	DNA sulfur modification protein DndB	OUQ49_RS14765	3382736:3384335	DNA phosphorothioation system sulfurtransferase DndC	OUQ49_RS14770	3384321:3386352	DNA sulfur modification protein DndD	OUQ49_RS14780	3386853:3388596	DUF262 domain-containing protein
NZ_CP030233.1	Salmonella enterica strain SA20101045 chromosome	CHE40_RS23000	4504877:4505963	DNA sulfur modification protein DndB	CHE40_RS23005	4505959:4507591	DNA phosphorothioation system sulfurtransferase DndC	CHE40_RS23010	4507997:4509587	DNA sulfur modification protein DndD	CHE40_RS25340	4511423:4511708	DUF262 domain-containing protein
NZ_CP019445.1	Kosakonia cowanii JCM 10956 = DSM 18146 strain 888-76 chromosome	BWI95_RS02860	616115:617201	DNA sulfur modification protein DndB	BWI95_RS02865	617197:618832	DNA phosphorothioation system sulfurtransferase DndC	BWI95_RS02870	618821:620831	DNA sulfur modification protein DndD	BWI95_RS02880	621223:622987	DUF262 domain-containing protein
NC_013510.1	Thermomonospora curvata DSM 43183	TCUR_RS00840	184143:185274	DNA sulfur modification protein DndB	TCUR_RS00845	185270:186794	DNA phosphorothioation system sulfurtransferase DndC	TCUR_RS00850	186780:188775	DNA sulfur modification protein DndD	TCUR_RS00860	189318:191031	DUF262 domain-containing HNH endonuclease family protein
NZ_CP014956.1	Mycobacteroides abscessus strain FLAC029 chromosome	A3O01_RS05805	1160003:1161146	DNA sulfur modification protein DndB	A3O01_RS05810	1161146:1162685	DNA phosphorothioation system sulfurtransferase DndC	A3O01_RS05815	1162699:1164658	DNA sulfur modification protein DndD	A3O01_RS05840	1169590:1171498	DUF262 domain-containing protein
NZ_CP089589.1	Mycobacteroides abscessus subsp. abscessus strain CF00207-00450 chromosome	LVE72_RS05510	1100095:1101238	DNA sulfur modification protein DndB	LVE72_RS05515	1101238:1102777	DNA phosphorothioation system sulfurtransferase DndC	LVE72_RS05520	1102791:1104750	DNA sulfur modification protein DndD	LVE72_RS05545	1109769:1111590	DUF262 domain-containing HNH endonuclease family protein
NZ_CP019427.1	Pseudomonas sp. S04 chromosome	PspS04_RS09580	2131122:2132202	DNA sulfur modification protein DndB	PspS04_RS09575	2129596:2131123	DNA phosphorothioation system sulfurtransferase DndC	PspS04_RS09570	2127587:2129600	DNA sulfur modification protein DndD	PspS04_RS09560	2125212:2127021	DUF262 domain-containing protein	PspS04_RS09555	2122956:2124747	DUF262 domain-containing protein
NZ_CP065284.1	Mycobacteroides abscessus subsp. abscessus strain GD21 chromosome	I3U33_RS05880	1151182:1152325	DNA sulfur modification protein DndB	I3U33_RS05885	1152325:1153864	DNA phosphorothioation system sulfurtransferase DndC	I3U33_RS05890	1153860:1155837	DNA sulfur modification protein DndD	I3U33_RS05915	1160769:1162677	DUF262 domain-containing protein

## Sheet: DndBCD-DndFGHI
genome_id	orgnism	locus_tag	location	DndB	locus_tag	location	DndC	locus_tag	location	DndD	locus_tag	location	DndF	locus_tag	location	DndG	locus_tag	location	DndH	locus_tag	location	DndI
NZ_CP090614.1	Vibrio pelagius strain WXL662 chromosome 1	LZI70_RS03920	914428:915508	DNA sulfur modification protein DndB	LZI70_RS03925	915504:917331	DNA phosphorothioation system sulfurtransferase DndC	LZI70_RS03930	917339:919349	DNA sulfur modification protein DndD	LZI70_RS03960	928384:929980	DNA phosphorothioation-dependent restriction protein DptF	LZI70_RS03955	927042:928383	DNA phosphorothioation-dependent restriction protein DptG	LZI70_RS03950	921977:927062	DNA phosphorothioation-dependent restriction protein DptH	LZI70_RS03940	919754:921650	DUF262 domain-containing HNH endonuclease family protein
NZ_CP091604.1	Salmonella enterica strain 1902 chromosome	L5514_RS19070	3969497:3970583	DNA sulfur modification protein DndB	L5514_RS19075	3970579:3972214	DNA phosphorothioation system sulfurtransferase DndC	L5514_RS19080	3972203:3974213	DNA sulfur modification protein DndD	L5514_RS19105	3982813:3984463	DNA phosphorothioation-dependent restriction protein DptF	L5514_RS19100	3981486:3982809	DNA phosphorothioation-dependent restriction protein DptG	L5514_RS19095	3976424:3981506	DNA phosphorothioation-dependent restriction protein DptH	L5514_RS19090	3974615:3976406	DUF262 domain-containing protein
NZ_CP010520.1	Clostridium botulinum strain NCTC 8266 chromosome	ST13_RS09255	2059262:2060351	DNA sulfur modification protein DndB	ST13_RS09260	2060350:2061979	DNA phosphorothioation system sulfurtransferase DndC	ST13_RS09265	2061968:2064128	DNA sulfur modification protein DndD	ST13_RS09300	2075128:2077531	DNA phosphorothioation-dependent restriction protein DptF	ST13_RS09295	2073713:2075129	DNA phosphorothioation-dependent restriction protein DptG	ST13_RS09290	2068471:2073733	DNA phosphorothioation-dependent restriction protein DptH	ST13_RS09285	2066540:2068337	DUF262 domain-containing HNH endonuclease family protein
NZ_CP037960.1	Salmonella enterica subsp. enterica serovar Goldcoast strain R18.0877 chromosome	E2R47_RS21005	3929931:3931017	DNA sulfur modification protein DndB	E2R47_RS21010	3931013:3932648	DNA phosphorothioation system sulfurtransferase DndC	E2R47_RS21015	3932637:3934647	DNA sulfur modification protein DndD	E2R47_RS21040	3943247:3944897	DNA phosphorothioation-dependent restriction protein DptF	E2R47_RS21035	3941920:3943243	DNA phosphorothioation-dependent restriction protein DptG	E2R47_RS21030	3936858:3941940	DNA phosphorothioation-dependent restriction protein DptH	E2R47_RS21025	3935049:3936840	DUF262 domain-containing HNH endonuclease family protein
NZ_CP091622.1	Salmonella enterica strain 1419 chromosome	L5509_RS18905	3943797:3944883	DNA sulfur modification protein DndB	L5509_RS18910	3944879:3946514	DNA phosphorothioation system sulfurtransferase DndC	L5509_RS18915	3946503:3948513	DNA sulfur modification protein DndD	L5509_RS18940	3957113:3958763	DNA phosphorothioation-dependent restriction protein DptF	L5509_RS18935	3955786:3957109	DNA phosphorothioation-dependent restriction protein DptG	L5509_RS18930	3950724:3955806	DNA phosphorothioation-dependent restriction protein DptH	L5509_RS18925	3948915:3950706	DUF262 domain-containing protein
NZ_CP091611.1	Salmonella enterica strain 1795 chromosome	L5512_RS19070	3966869:3967955	DNA sulfur modification protein DndB	L5512_RS19075	3967951:3969586	DNA phosphorothioation system sulfurtransferase DndC	L5512_RS19080	3969575:3971585	DNA sulfur modification protein DndD	L5512_RS19105	3980185:3981835	DNA phosphorothioation-dependent restriction protein DptF	L5512_RS19100	3978858:3980181	DNA phosphorothioation-dependent restriction protein DptG	L5512_RS19095	3973796:3978878	DNA phosphorothioation-dependent restriction protein DptH	L5512_RS19090	3971987:3973778	DUF262 domain-containing protein
NZ_CP113537.1	Salmonella enterica strain YZY chromosome	OXV04_RS19035	3976292:3977378	DNA sulfur modification protein DndB	OXV04_RS19040	3977374:3979009	DNA phosphorothioation system sulfurtransferase DndC	OXV04_RS19045	3978998:3981008	DNA sulfur modification protein DndD	OXV04_RS19070	3989608:3991258	DNA phosphorothioation-dependent restriction protein DptF	OXV04_RS19065	3988281:3989604	DNA phosphorothioation-dependent restriction protein DptG	OXV04_RS19060	3983219:3988301	DNA phosphorothioation-dependent restriction protein DptH	OXV04_RS19055	3981410:3983201	DUF262 domain-containing protein
NZ_CP091636.1	Salmonella enterica strain 1063 chromosome	L5504_RS18810	3929936:3931022	DNA sulfur modification protein DndB	L5504_RS18815	3931018:3932653	DNA phosphorothioation system sulfurtransferase DndC	L5504_RS18820	3932642:3934652	DNA sulfur modification protein DndD	L5504_RS18845	3943252:3944902	DNA phosphorothioation-dependent restriction protein DptF	L5504_RS18840	3941925:3943248	DNA phosphorothioation-dependent restriction protein DptG	L5504_RS18835	3936863:3941945	DNA phosphorothioation-dependent restriction protein DptH	L5504_RS18830	3935054:3936845	DUF262 domain-containing protein
NZ_CP010521.1	Clostridium botulinum strain NCTC 8550 chromosome	ST12_RS09255	2059264:2060353	DNA sulfur modification protein DndB	ST12_RS09260	2060352:2061981	DNA phosphorothioation system sulfurtransferase DndC	ST12_RS09265	2061970:2064130	DNA sulfur modification protein DndD	ST12_RS09300	2075130:2077533	DNA phosphorothioation-dependent restriction protein DptF	ST12_RS09295	2073715:2075131	DNA phosphorothioation-dependent restriction protein DptG	ST12_RS09290	2068473:2073735	DNA phosphorothioation-dependent restriction protein DptH	ST12_RS09285	2066542:2068339	DUF262 domain-containing HNH endonuclease family protein
NZ_CP020565.1	Salmonella enterica subsp. enterica serovar Typhimurium strain FORC58 chromosome	FORC58_RS20405	3992575:3993661	DNA sulfur modification protein DndB	FORC58_RS20410	3993657:3995292	DNA phosphorothioation system sulfurtransferase DndC	FORC58_RS20415	3995281:3997291	DNA sulfur modification protein DndD	FORC58_RS20440	4005891:4007541	DNA phosphorothioation-dependent restriction protein DptF	FORC58_RS20435	4004564:4005887	DNA phosphorothioation-dependent restriction protein DptG	FORC58_RS20430	3999502:4004584	DNA phosphorothioation-dependent restriction protein DptH	FORC58_RS20425	3997693:3999484	DUF262 domain-containing protein
NZ_CP100685.1	Salmonella enterica subsp. enterica serovar Goldcoast strain R18.1297 chromosome	FC640_RS18805	3929924:3931010	DNA sulfur modification protein DndB	FC640_RS18810	3931006:3932641	DNA phosphorothioation system sulfurtransferase DndC	FC640_RS18815	3932630:3934640	DNA sulfur modification protein DndD	FC640_RS18840	3943240:3944890	DNA phosphorothioation-dependent restriction protein DptF	FC640_RS18835	3941913:3943236	DNA phosphorothioation-dependent restriction protein DptG	FC640_RS18830	3936851:3941933	DNA phosphorothioation-dependent restriction protein DptH	FC640_RS18825	3935042:3936833	DUF262 domain-containing HNH endonuclease family protein
NZ_CP056297.1	Klebsiella pneumoniae strain RHBSTW-00852 chromosome	HV298_RS22095	4544974:4546060	DNA sulfur modification protein DndB	HV298_RS22090	4543355:4544978	DNA phosphorothioation system sulfurtransferase DndC	HV298_RS22085	4541353:4543354	DNA sulfur modification protein DndD	HV298_RS22060	4531121:4532771	DNA phosphorothioation-dependent restriction protein DptF	HV298_RS22065	4532775:4534101	DNA phosphorothioation-dependent restriction protein DptG	HV298_RS22070	4534081:4539145	DNA phosphorothioation-dependent restriction protein DptH	HV298_RS22075	4539162:4540953	DUF262 domain-containing HNH endonuclease family protein
NZ_CP091624.1	Salmonella enterica strain 1382 chromosome	L5508_RS19080	3974730:3975816	DNA sulfur modification protein DndB	L5508_RS19085	3975812:3977447	DNA phosphorothioation system sulfurtransferase DndC	L5508_RS19090	3977436:3979446	DNA sulfur modification protein DndD	L5508_RS19115	3988046:3989696	DNA phosphorothioation-dependent restriction protein DptF	L5508_RS19110	3986719:3988042	DNA phosphorothioation-dependent restriction protein DptG	L5508_RS19105	3981657:3986739	DNA phosphorothioation-dependent restriction protein DptH	L5508_RS19100	3979848:3981639	DUF262 domain-containing protein
NZ_CP090141.1	Salmonella enterica subsp. enterica serovar Goldcoast strain 5ASAL09 chromosome	LZK30_RS18830	3932073:3933159	DNA sulfur modification protein DndB	LZK30_RS18835	3933155:3934790	DNA phosphorothioation system sulfurtransferase DndC	LZK30_RS18840	3934779:3936789	DNA sulfur modification protein DndD	LZK30_RS18865	3945389:3947039	DNA phosphorothioation-dependent restriction protein DptF	LZK30_RS18860	3944062:3945385	DNA phosphorothioation-dependent restriction protein DptG	LZK30_RS18855	3939000:3944082	DNA phosphorothioation-dependent restriction protein DptH	LZK30_RS18850	3937191:3938982	DUF262 domain-containing HNH endonuclease family protein
NZ_CP027107.1	Cronobacter sakazakii strain CS-931 chromosome	CsakCS931_RS13460	2840505:2841591	DNA sulfur modification protein DndB	CsakCS931_RS13465	2841587:2843222	DNA phosphorothioation system sulfurtransferase DndC	CsakCS931_RS13470	2843211:2845212	DNA sulfur modification protein DndD	CsakCS931_RS13495	2853796:2855446	DNA phosphorothioation-dependent restriction protein DptF	CsakCS931_RS13490	2852469:2853792	DNA phosphorothioation-dependent restriction protein DptG	CsakCS931_RS13485	2847416:2852489	DNA phosphorothioation-dependent restriction protein DptH	CsakCS931_RS13480	2845608:2847399	DUF262 domain-containing HNH endonuclease family protein
NZ_CP085696.1	Salmonella enterica subsp. enterica serovar Saintpaul strain S25 chromosome	LJN58_RS20535	4156692:4157778	DNA sulfur modification protein DndB	LJN58_RS20540	4157774:4159409	DNA phosphorothioation system sulfurtransferase DndC	LJN58_RS20545	4159398:4161408	DNA sulfur modification protein DndD	LJN58_RS20570	4170008:4171658	DNA phosphorothioation-dependent restriction protein DptF	LJN58_RS20565	4168681:4170004	DNA phosphorothioation-dependent restriction protein DptG	LJN58_RS20560	4163619:4168701	DNA phosphorothioation-dependent restriction protein DptH	LJN58_RS20555	4161810:4163601	DUF262 domain-containing HNH endonuclease family protein
NZ_CP047360.1	Klebsiella variicola strain AHKv-S01 chromosome	GSY73_RS24000	4889363:4890449	DNA sulfur modification protein DndB	GSY73_RS23995	4887744:4889367	DNA phosphorothioation system sulfurtransferase DndC	GSY73_RS23990	4885742:4887743	DNA sulfur modification protein DndD	GSY73_RS23965	4875438:4877088	DNA phosphorothioation-dependent restriction protein DptF	GSY73_RS23970	4877092:4878418	DNA phosphorothioation-dependent restriction protein DptG	GSY73_RS23975	4878398:4883534	DNA phosphorothioation-dependent restriction protein DptH	GSY73_RS23980	4883551:4885342	DUF262 domain-containing protein
NZ_CP077209.1	Aeromonas sp. FDAARGOS 1419 chromosome	I6L49_RS01200	273120:274206	DNA sulfur modification protein DndB	I6L49_RS01195	271489:273124	DNA phosphorothioation system sulfurtransferase DndC	I6L49_RS01190	269481:271500	DNA sulfur modification protein DndD	I6L49_RS01165	259077:260697	DNA phosphorothioation-dependent restriction protein DptF	I6L49_RS01170	260699:262028	DNA phosphorothioation-dependent restriction protein DptG	I6L49_RS01175	262008:267114	DNA phosphorothioation-dependent restriction protein DptH	I6L49_RS01180	267098:269009	DUF262 domain-containing protein
NZ_CP091607.1	Salmonella enterica strain 1810 chromosome	L5513_RS19090	3974772:3975858	DNA sulfur modification protein DndB	L5513_RS19095	3975854:3977489	DNA phosphorothioation system sulfurtransferase DndC	L5513_RS19100	3977478:3979488	DNA sulfur modification protein DndD	L5513_RS19125	3988088:3989738	DNA phosphorothioation-dependent restriction protein DptF	L5513_RS19120	3986761:3988084	DNA phosphorothioation-dependent restriction protein DptG	L5513_RS19115	3981699:3986781	DNA phosphorothioation-dependent restriction protein DptH	L5513_RS19110	3979890:3981681	DUF262 domain-containing protein
NZ_AP024887.1	Vibrio palustris strain CECT 9027 chromosome 1	OCU30_RS04895	998543:999620	DNA sulfur modification protein DndB	OCU30_RS04890	996912:998544	DNA phosphorothioation system sulfurtransferase DndC	OCU30_RS04885	994884:996903	DNA sulfur modification protein DndD	OCU30_RS04860	984365:985952	DNA phosphorothioation-dependent restriction protein DptF	OCU30_RS04865	985953:987291	DNA phosphorothioation-dependent restriction protein DptG	OCU30_RS04870	987271:992404	DNA phosphorothioation-dependent restriction protein DptH	OCU30_RS04875	992724:994488	DUF262 domain-containing HNH endonuclease family protein
NZ_CP062225.1	Salmonella enterica subsp. enterica serovar Goldcoast strain R18.1074 chromosome	FC625_RS18700	3931124:3932210	DNA sulfur modification protein DndB	FC625_RS18705	3932206:3933841	DNA phosphorothioation system sulfurtransferase DndC	FC625_RS18710	3933830:3935840	DNA sulfur modification protein DndD	FC625_RS18735	3944440:3946090	DNA phosphorothioation-dependent restriction protein DptF	FC625_RS18730	3943113:3944436	DNA phosphorothioation-dependent restriction protein DptG	FC625_RS18725	3938051:3943133	DNA phosphorothioation-dependent restriction protein DptH	FC625_RS18720	3936242:3938033	DUF262 domain-containing HNH endonuclease family protein
NZ_CP060846.1	Salmonella enterica strain 733 chromosome	IAR32_RS19065	3966865:3967951	DNA sulfur modification protein DndB	IAR32_RS19070	3967947:3969582	DNA phosphorothioation system sulfurtransferase DndC	IAR32_RS19075	3969571:3971581	DNA sulfur modification protein DndD	IAR32_RS19100	3980181:3981831	DNA phosphorothioation-dependent restriction protein DptF	IAR32_RS19095	3978854:3980177	DNA phosphorothioation-dependent restriction protein DptG	IAR32_RS19090	3973792:3978874	DNA phosphorothioation-dependent restriction protein DptH	IAR32_RS19085	3971983:3973774	DUF262 domain-containing HNH endonuclease family protein
NZ_CP019204.1	Salmonella enterica subsp. enterica serovar Saintpaul strain CFSAN004173 chromosome	BKQ24_RS20550	4070869:4071955	DNA sulfur modification protein DndB	BKQ24_RS20555	4071951:4073586	DNA phosphorothioation system sulfurtransferase DndC	BKQ24_RS20560	4073575:4075585	DNA sulfur modification protein DndD	BKQ24_RS20585	4084185:4085835	DNA phosphorothioation-dependent restriction protein DptF	BKQ24_RS20580	4082858:4084181	DNA phosphorothioation-dependent restriction protein DptG	BKQ24_RS20575	4077796:4082878	DNA phosphorothioation-dependent restriction protein DptH	BKQ24_RS20570	4075987:4077778	DUF262 domain-containing protein
NC_010723.1	Clostridium botulinum E3 str. Alaska E43	CLH_RS09290	2068298:2069387	DNA sulfur modification protein DndB	CLH_RS09295	2069386:2071015	DNA phosphorothioation system sulfurtransferase DndC	CLH_RS09300	2071004:2073164	DNA sulfur modification protein DndD	CLH_RS09335	2084164:2086567	DNA phosphorothioation-dependent restriction protein DptF	CLH_RS09330	2082749:2084165	DNA phosphorothioation-dependent restriction protein DptG	CLH_RS09325	2077507:2082769	DNA phosphorothioation-dependent restriction protein DptH	CLH_RS09320	2075576:2077373	DUF262 domain-containing HNH endonuclease family protein
NZ_CP119137.1	Salmonella enterica subsp. enterica serovar Goldcoast isolate Sal02792 chromosome	P0D85_RS20290	3975990:3977076	DNA sulfur modification protein DndB	P0D85_RS20295	3977072:3978707	DNA phosphorothioation system sulfurtransferase DndC	P0D85_RS20300	3978696:3980706	DNA sulfur modification protein DndD	P0D85_RS20325	3989306:3990956	DNA phosphorothioation-dependent restriction protein DptF	P0D85_RS20320	3987979:3989302	DNA phosphorothioation-dependent restriction protein DptG	P0D85_RS20315	3982917:3987999	DNA phosphorothioation-dependent restriction protein DptH	P0D85_RS20310	3981108:3982899	DUF262 domain-containing protein
NZ_CP060849.1	Salmonella enterica strain 724 chromosome	IAR31_RS09305	1917577:1918663	DNA sulfur modification protein DndB	IAR31_RS09300	1915946:1917581	DNA phosphorothioation system sulfurtransferase DndC	IAR31_RS09295	1913947:1915957	DNA sulfur modification protein DndD	IAR31_RS09270	1903697:1905347	DNA phosphorothioation-dependent restriction protein DptF	IAR31_RS09275	1905351:1906674	DNA phosphorothioation-dependent restriction protein DptG	IAR31_RS09280	1906654:1911736	DNA phosphorothioation-dependent restriction protein DptH	IAR31_RS09285	1911754:1913545	DUF262 domain-containing HNH endonuclease family protein
NZ_CP027397.1	Yersinia intermedia strain FDAARGOS_358 chromosome	CEQ36_RS18760	4007595:4008681	DNA sulfur modification protein DndB	CEQ36_RS18755	4005964:4007599	DNA phosphorothioation system sulfurtransferase DndC	CEQ36_RS18750	4003974:4005975	DNA sulfur modification protein DndD	CEQ36_RS18720	3993778:3995428	DNA phosphorothioation-dependent restriction protein DptF	CEQ36_RS18725	3995432:3996761	DNA phosphorothioation-dependent restriction protein DptG	CEQ36_RS18730	3996741:4001823	DNA phosphorothioation-dependent restriction protein DptH	CEQ36_RS18770	4009543:4011406	DUF262 domain-containing HNH endonuclease family protein
NZ_CP091630.1	Salmonella enterica strain 1147 chromosome	L5506_RS19075	3972117:3973203	DNA sulfur modification protein DndB	L5506_RS19080	3973199:3974834	DNA phosphorothioation system sulfurtransferase DndC	L5506_RS19085	3974823:3976833	DNA sulfur modification protein DndD	L5506_RS19110	3985433:3987083	DNA phosphorothioation-dependent restriction protein DptF	L5506_RS19105	3984106:3985429	DNA phosphorothioation-dependent restriction protein DptG	L5506_RS19100	3979044:3984126	DNA phosphorothioation-dependent restriction protein DptH	L5506_RS19095	3977235:3979026	DUF262 domain-containing protein
NZ_CP077311.1	Aeromonas sp. FDAARGOS 1405 chromosome	I6L35_RS00070	12997:14083	DNA sulfur modification protein DndB	I6L35_RS00075	14079:15714	DNA phosphorothioation system sulfurtransferase DndC	I6L35_RS00080	15703:17722	DNA sulfur modification protein DndD	I6L35_RS00105	26564:28184	DNA phosphorothioation-dependent restriction protein DptF	I6L35_RS00100	25233:26562	DNA phosphorothioation-dependent restriction protein DptG	I6L35_RS00095	20141:25253	DNA phosphorothioation-dependent restriction protein DptH	I6L35_RS00090	18377:20126	DUF262 domain-containing protein
NZ_CP060844.1	Salmonella enterica strain 770 chromosome	IAR33_RS07725	1620787:1621873	DNA sulfur modification protein DndB	IAR33_RS07720	1619156:1620791	DNA phosphorothioation system sulfurtransferase DndC	IAR33_RS07715	1617157:1619167	DNA sulfur modification protein DndD	IAR33_RS07690	1606907:1608557	DNA phosphorothioation-dependent restriction protein DptF	IAR33_RS07695	1608561:1609884	DNA phosphorothioation-dependent restriction protein DptG	IAR33_RS07700	1609864:1614946	DNA phosphorothioation-dependent restriction protein DptH	IAR33_RS07705	1614964:1616755	DUF262 domain-containing HNH endonuclease family protein
NZ_LR698985.1	Clostridium perfringens isolate MGYG-HGUT-02372 chromosome 1	FXZ97_RS07905	1766058:1767159	DNA sulfur modification protein DndB	FXZ97_RS07910	1767151:1768777	DNA phosphorothioation system sulfurtransferase DndC	FXZ97_RS07915	1768766:1770923	DNA sulfur modification protein DndD	FXZ97_RS07945	1780879:1782754	DNA phosphorothioation-dependent restriction protein DptF	FXZ97_RS07940	1779491:1780877	DNA phosphorothioation-dependent restriction protein DptG	FXZ97_RS07935	1774342:1779511	DNA phosphorothioation-dependent restriction protein DptH	FXZ97_RS07930	1772555:1774319	DUF262 domain-containing HNH endonuclease family protein
NZ_CP012833.1	Salmonella enterica subsp. enterica serovar Cerro str. CFSAN001588 chromosome	CFSAN001588_RS19410	3996733:3997819	DNA sulfur modification protein DndB	CFSAN001588_RS19415	3997815:3999450	DNA phosphorothioation system sulfurtransferase DndC	CFSAN001588_RS19420	3999439:4001449	DNA sulfur modification protein DndD	CFSAN001588_RS19445	4010049:4011699	DNA phosphorothioation-dependent restriction protein DptF	CFSAN001588_RS19440	4008722:4010045	DNA phosphorothioation-dependent restriction protein DptG	CFSAN001588_RS19435	4003660:4008742	DNA phosphorothioation-dependent restriction protein DptH	CFSAN001588_RS19430	4001851:4003642	DUF262 domain-containing protein
NZ_CP062223.1	Salmonella enterica subsp. enterica serovar Goldcoast strain R18.1656 chromosome	FC633_RS18700	3929923:3931009	DNA sulfur modification protein DndB	FC633_RS18705	3931005:3932640	DNA phosphorothioation system sulfurtransferase DndC	FC633_RS18710	3932629:3934639	DNA sulfur modification protein DndD	FC633_RS18735	3943239:3944889	DNA phosphorothioation-dependent restriction protein DptF	FC633_RS18730	3941912:3943235	DNA phosphorothioation-dependent restriction protein DptG	FC633_RS18725	3936850:3941932	DNA phosphorothioation-dependent restriction protein DptH	FC633_RS18720	3935041:3936832	DUF262 domain-containing HNH endonuclease family protein
NZ_CP100542.1	Klebsiella pneumoniae strain LH09-d chromosome	NLZ07_RS22475	4581951:4583037	DNA sulfur modification protein DndB	NLZ07_RS22470	4580332:4581955	DNA phosphorothioation system sulfurtransferase DndC	NLZ07_RS22465	4578330:4580331	DNA sulfur modification protein DndD	NLZ07_RS22440	4568098:4569748	DNA phosphorothioation-dependent restriction protein DptF	NLZ07_RS22445	4569752:4571078	DNA phosphorothioation-dependent restriction protein DptG	NLZ07_RS22450	4571058:4576122	DNA phosphorothioation-dependent restriction protein DptH	NLZ07_RS22455	4576139:4577930	DUF262 domain-containing HNH endonuclease family protein
NZ_CP080238.1	Vibrio sp. ED002 chromosome 1	ITG12_RS06575	1429247:1430327	DNA sulfur modification protein DndB	ITG12_RS06580	1430323:1431955	DNA phosphorothioation system sulfurtransferase DndC	ITG12_RS06585	1431963:1433973	DNA sulfur modification protein DndD	ITG12_RS06620	1444514:1446113	DNA phosphorothioation-dependent restriction protein DptF	ITG12_RS06615	1443172:1444513	DNA phosphorothioation-dependent restriction protein DptG	ITG12_RS06610	1438047:1443192	DNA phosphorothioation-dependent restriction protein DptH	ITG12_RS06600	1435779:1437672	DUF262 domain-containing HNH endonuclease family protein
NZ_CP053802.1	Vibrio cholerae strain L6G chromosome 1	HPY16_RS09345	2093616:2094696	DNA sulfur modification protein DndB	HPY16_RS09350	2094692:2096324	DNA phosphorothioation system sulfurtransferase DndC	HPY16_RS09355	2096332:2098342	DNA sulfur modification protein DndD	HPY16_RS09380	2107024:2108623	DNA phosphorothioation-dependent restriction protein DptF	HPY16_RS09375	2105675:2107025	DNA phosphorothioation-dependent restriction protein DptG	HPY16_RS09370	2100619:2105695	DNA phosphorothioation-dependent restriction protein DptH	HPY16_RS09365	2098739:2100467	DUF262 domain-containing HNH endonuclease family protein
NZ_CP091626.1	Salmonella enterica strain 1165 chromosome	L5507_RS18825	3936002:3937088	DNA sulfur modification protein DndB	L5507_RS18830	3937084:3938719	DNA phosphorothioation system sulfurtransferase DndC	L5507_RS18835	3938708:3940718	DNA sulfur modification protein DndD	L5507_RS18860	3949318:3950968	DNA phosphorothioation-dependent restriction protein DptF	L5507_RS18855	3947991:3949314	DNA phosphorothioation-dependent restriction protein DptG	L5507_RS18850	3942929:3948011	DNA phosphorothioation-dependent restriction protein DptH	L5507_RS18845	3941120:3942911	DUF262 domain-containing protein
NZ_CP051183.1	Bermanella marisrubri strain RED65 chromosome	HF888_RS01135	254515:255613	DNA sulfur modification protein DndB	HF888_RS01130	252980:254519	DNA phosphorothioation system sulfurtransferase DndC	HF888_RS01125	251010:252981	DNA sulfur modification protein DndD	HF888_RS01100	240289:241861	DNA phosphorothioation-dependent restriction protein DptF	HF888_RS01105	241857:243201	DNA phosphorothioation-dependent restriction protein DptG	HF888_RS01110	243181:248299	DNA phosphorothioation-dependent restriction protein DptH	HF888_RS01115	248715:250512	DUF262 domain-containing HNH endonuclease family protein
NZ_CP060852.1	Salmonella enterica strain 467 chromosome	IAR30_RS19210	3999544:4000630	DNA sulfur modification protein DndB	IAR30_RS19215	4000626:4002261	DNA phosphorothioation system sulfurtransferase DndC	IAR30_RS19220	4002250:4004260	DNA sulfur modification protein DndD	IAR30_RS19245	4012860:4014510	DNA phosphorothioation-dependent restriction protein DptF	IAR30_RS19240	4011533:4012856	DNA phosphorothioation-dependent restriction protein DptG	IAR30_RS19235	4006471:4011553	DNA phosphorothioation-dependent restriction protein DptH	IAR30_RS19230	4004662:4006453	DUF262 domain-containing HNH endonuclease family protein
NZ_CP069381.1	Salmonella enterica strain GSJ/2016-Sal-016 chromosome	JSR10_RS19930	4079466:4080552	DNA sulfur modification protein DndB	JSR10_RS19935	4080548:4082183	DNA phosphorothioation system sulfurtransferase DndC	JSR10_RS19940	4082172:4084182	DNA sulfur modification protein DndD	JSR10_RS19965	4092782:4094432	DNA phosphorothioation-dependent restriction protein DptF	JSR10_RS19960	4091455:4092778	DNA phosphorothioation-dependent restriction protein DptG	JSR10_RS19955	4086393:4091475	DNA phosphorothioation-dependent restriction protein DptH	JSR10_RS19950	4084584:4086375	DUF262 domain-containing HNH endonuclease family protein
NZ_CP023166.1	Salmonella enterica subsp. enterica serovar Saintpaul strain SGB23 chromosome	CK947_RS20880	4086401:4087487	DNA sulfur modification protein DndB	CK947_RS20885	4087483:4089118	DNA phosphorothioation system sulfurtransferase DndC	CK947_RS20890	4089107:4091117	DNA sulfur modification protein DndD	CK947_RS20915	4099717:4101367	DNA phosphorothioation-dependent restriction protein DptF	CK947_RS20910	4098390:4099713	DNA phosphorothioation-dependent restriction protein DptG	CK947_RS20905	4093328:4098410	DNA phosphorothioation-dependent restriction protein DptH	CK947_RS20900	4091519:4093310	DUF262 domain-containing protein
NZ_CP045954.1	Salmonella enterica subsp. enterica serovar Saintpaul strain AUSMDU00010531 chromosome	GJE09_RS19365	4024789:4025875	DNA sulfur modification protein DndB	GJE09_RS19370	4025871:4027506	DNA phosphorothioation system sulfurtransferase DndC	GJE09_RS19375	4027495:4029505	DNA sulfur modification protein DndD	GJE09_RS19400	4038105:4039755	DNA phosphorothioation-dependent restriction protein DptF	GJE09_RS19395	4036778:4038101	DNA phosphorothioation-dependent restriction protein DptG	GJE09_RS19390	4031716:4036798	DNA phosphorothioation-dependent restriction protein DptH	GJE09_RS19385	4029907:4031698	DUF262 domain-containing protein
NZ_CP091634.1	Salmonella enterica strain 1116 chromosome	L5505_RS19055	3966831:3967917	DNA sulfur modification protein DndB	L5505_RS19060	3967913:3969548	DNA phosphorothioation system sulfurtransferase DndC	L5505_RS19065	3969537:3971547	DNA sulfur modification protein DndD	L5505_RS19090	3980147:3981797	DNA phosphorothioation-dependent restriction protein DptF	L5505_RS19085	3978820:3980143	DNA phosphorothioation-dependent restriction protein DptG	L5505_RS19080	3973758:3978840	DNA phosphorothioation-dependent restriction protein DptH	L5505_RS19075	3971949:3973740	DUF262 domain-containing protein
NZ_CP060837.1	Salmonella enterica strain 852 chromosome	IAR35_RS19140	3979491:3980577	DNA sulfur modification protein DndB	IAR35_RS19145	3980573:3982208	DNA phosphorothioation system sulfurtransferase DndC	IAR35_RS19150	3982197:3984207	DNA sulfur modification protein DndD	IAR35_RS19175	3992807:3994457	DNA phosphorothioation-dependent restriction protein DptF	IAR35_RS19170	3991480:3992803	DNA phosphorothioation-dependent restriction protein DptG	IAR35_RS19165	3986418:3991500	DNA phosphorothioation-dependent restriction protein DptH	IAR35_RS19160	3984609:3986400	DUF262 domain-containing HNH endonuclease family protein
[truncated: 28 more rows]
